# Supplementary material for: Disparities in cancer survival by socioeconomic status: findings from a population-based study of 942 241 Australians from 1980 to 2019
Source: J Natl Cancer Inst. 2025 Nov 13;118(7):1313–9. doi: 10.1093/jnci/djaf305 (PMC13339099; doi:10.1093/jnci/djaf305)
Supplement: djaf305_Supplementary_Data [file djaf305_supplementary_data.zip]

Archive with 2 entries (2 files):
- CancerSurvivalSES_SupplementaryMaterials_Cleaned.pdf
- CancerSurvivalBySES_SupplementaryTables_Cleaned.xlsx
