# Supplementary material for: Disparities in cancer survival by socioeconomic status: findings from a population-based study of 942 241 Australians from 1980 to 2019
Source: J Natl Cancer Inst. 2025 Nov 13;118(7):1313–9. doi: 10.1093/jnci/djaf305 (PMC13339099; doi:10.1093/jnci/djaf305)
Supplement: djaf305_Supplementary_Data [file djaf305_supplementary_data.zip › CancerSurvivalBySES_SupplementaryTables_Cleaned.xlsx]

## Sheet: TableS1
Table S1: ICD codes used to identify records of invasive cancer, cancer and non-cancer deaths (NSWCR data) and additional non-cancer deaths (COD-URF data).
Cancer grouping	NSWCR data		COD-URF data1
	Diagnosis codes (ICD-10-AM)	Death codes (ICD-10-AM)	Death codes (ICD-9) prior to 1997	Death codes (ICD-10-AM) from 1997
All solid cancers combined	C00-C69, C73-C80	All codes below except codes related to other causes of death	All codes below except codes related to other causes of death	All codes below except codes related to other causes of death
Prostate	C61	C61	185	C61
Breast (female)	C50	C50	174	C50
Melanoma of the skin	C43	C43	172	C43
Colorectal	C18-C20	C18-C20	153, 154.0, 154.1, 154.8, 159	C18-C20, C26
Lung	C33-C34	C33-C34	162	C33, C34
Kidney	C64	C64	189	C64
Pancreas	C25	C25	157	C25
Thyroid	C73	C73	193	C73
Uterus	C54-C55	C54-C55	179, 182	C54, C55
Bladder	C67	C67	188	C67
Liver	C22	C22	155	C22
Stomach	C16	C16	151	C16
Other solid cancers	C00-C15, C17, C21, C23-C24, C26-C32, C37-C41, C44-C49, C51-53, C56-C60, C62-C69, C73-C80	C00-C15, C17, C21, C23-C24, C26-C32, C37-C41, C44-C49, C51-53, C56-C60, C62-C69, C73-C80, C81-C96, D45-D47	140, 141, 142, 143, 144, 145, 146, 147, 148, 149, 150, 152, 154.2, 154.3, 156, 158, 160, 161, 163, 164, 165, 170, 171, 173, 175, 176, 180, 181, 183, 184, 186, 187, 190, 191, 192, 194, 195, 196, 197, 198, 199, 200, 201, 202, 203, 204, 205, 206, 207, 208, 209, 230, 231, 232, 233, 234, 235, 236, 237, 238, 239	C-codes, D00, D01, D03, D05, D09, D11, D12, D13, D14, D15, D16, D17, D18, D20, D21, D23, D25, D27, D31, D32, D33, D35, D36, D37, D38, D39, D40, D41, D42, D43, D44, D45, D47, D48,
Other causes of death (non-cancer)		0006 (non-cancer death), 0007 (unknown cause of death)	All other codes	All other codes
1 In the CODU-URF data, underlying cause of death was recorded using ICD-9 codes prior to 1997 and ICD-10 codes from 1997. Thus both ICD-9 and ICD-10 codes were used to capture non-cancer deaths in the COD-URF data.
COD-URF: Cause of Death Unit Record File; ICD-10-AM: International Statistical Classification of Diseases and Related Health Problems, Tenth Revision, Australian Modification; NSWCR: New South Wales Cancer Registry

## Sheet: TableS2
Table S2: Diagnosis codes used to identify different health conditions in the Admitted Patient Data Collection and scores used to derive the Charlson’s Comorbidity Index (CCI) and National Comorbidity Index (NCI).
Condition	Charlson's Comorbidity Index1,2		National Comorbidity Index3
	Diagnosis codes (ICD-10)	Scores	Diagnosis codes (ICD-10)	Scores
Acute myocardial infarction	I21, I22, I25.2	0	I21, I22	0.12624
History of myocardial infarction	─	─	I25.2	0.07999
Congestive heart failure	I50	2	I09.9, I11.0, I13.0, I13.2, I25.5, I42.0, I42.5-I42.9, I43, I50, P29.0	0.64441
Peripheral vascular disease	I71, R02, I73.9, I79.0, Z95.8, Z95.9	0	I70, I71, I73.1, I73.8, I73.9, I77.1, I79.0, I79.2, K55.1, K55.8, K55.9, Z95.8, Z95.9	0.26232
Cerebral vascular accident	I60, I61, I62, I63, I64, I65, I66, I69, G46, G45.0, G45.1, G45.2, G45.4, G45.8, G45.9, I67.0, I67.1, I67.2, I67.4, I67.5, I67.6, I67.7, I67.8, I67.9, I68.1, I68.2, I68.8	0	G45, G46, H34.0, I60-I69	0.27868
Chronic obstructive pulmonary disease	─	─	I27.8, I27.9, J40-J47, J60-J67, J68.4, J70.1, J70.3	0.52487
Pulmonary disease	J40, J41, J42, J43, J44, J45, J46, J47, J60, J61, J62, J63, J64, J65, J66, J67	1	─	─
Dementia	F00, F01, F02, F05.1	2	F00-F03, F05.1, G30, G31.1	0.72219
Rheumatologic Disease	─	─	M05, M06, M31.5, M32-M34, M35.1, M35.3, M36.0	0.21905
Connective tissue disorder	M32, M34, M05.0, M05.1, M05.2, M05.3, M05.8, M05.9, M06.0, M06.3, M06.9, M33.2, M35.3	1	─	─
Peptic ulcer	K25, K26, K27, K28	0	K25-K28	0.07506
Liver disease	K73, K70.2, K70.3, K71.7, K74.0, K74.2, K74.3, K74.4, K74.5, K74.6	2	─	─
Mild liver disease	─	─	B18, K70.0-K70.3, K70.9, K71.3-K71.5, K71.7, K73, K74, K76.0, K76.2-K76.4, K76.8, K76.9, Z94.4	0.73803
Severe liver disease	K72.9, K76.6, K76.7, K72.1	4	I85.0, I85.9, I86.4, I98.2, K70.4, K71.1, K72.1, K72.9, K76.5, K76.6, K76.7	0.73803
Diabetes without complications	E10.9, E11.9, E13.9, E14.9, E10.1, E11.1, E13.1, E14.1, E10.5, E11.5, E13.5, E14.5	0	E10.0, E10.1, E10.6, E10.8, E10.9, E11.0, E11.1, E11.6, E11.8, E11.9, E13.0, E13.1, E13.6, E13.8, E13.9	0.29408
Diabetes with complications	E10.2, E11.2, E13.2, E14.2, E10.3, E11.3, E13.3, E14.3, E10.4, E11.4, E13.4, E14.4	1	E10.2-E10.5, E10.7, E11.2-E11.5, E11.7, E13.2-E13.5, E13.7	0.29408
Paraplegia	G81, G04.1, G82.0, G82.1, G82.2	2	─	─
Paralysis (hemiplegia or paraplegia)	─	─	G04.1, G11.4, G80.1, G80.2, G81, G82, G83.0-G83.4, G83.9	0.39882
Renal disease	N05.2, N05.3, N05.4, N05.5, N05.6, N07.2, N07.3, N07.4, N03, N01, N18, N19, N25	1	I12.0, I13.1, N03.2-N03.7, N05.2-N05.7, N18, N19, N25.0, Z49.0-Z49.2, Z94.0, Z99.2	0.4701
AIDS/HIV	B20, B21, B22, B23, B24	4	B20-B22, B24	0.58362
1 For further details on the identification of conditions used in the CCI, see Sundararajan V, Henderson T, Perry C, et al. New ICD-10 version of the Charlson comorbidity index predicted in-hospital mortality. J Clin Epidemiol 2004;57(12):1288-94.
2 For further details on the updated scores for the CCI, see Quan H, Li B, Couris CM, et al. Updating and Validating the Charlson Comorbidity Index and Score for Risk Adjustment in Hospital Discharge Abstracts Using Data From 6 Countries American Journal of Epidemiology 2011;173(6):676-682.
3 For further details on the identification of conditions and scores used in the NCI, see https://healthcaredelivery.cancer.gov/seermedicare/considerations/comorbidity-table.html

## Sheet: TableS3
Table S3: Characteristics of study population diagnosed with invasive solid cancer, and separately, each of the 12 most common cancers, by socioeconomic status (area-based relative disadvantage).
Characteristics	All solid cancers										Total		Prostate										Total		Breast										Total		Melanoma										Total		Colorectal
	Quintile of relative socioeconomic disadvantage												Quintile of relative socioeconomic disadvantage												Quintile of relative socioeconomic disadvantage												Quintile of relative socioeconomic disadvantage												Quintile of relative socioeconomic disadvantage
	5 (least)		4		3		2		1 (most)				5 (least)		4		3		2		1 (most)				5 (least)		4		3		2		1 (most)				5 (least)		4		3		2		1 (most)				5 (least)
	(n=169,949; 18.04%)		(n=171,612; 18.21%)		(n=186,297; 19.77)		(n=204,275; 21.68%)		(n=210,108; 22.30%)		(N=942,241; 100%)		(n=34,705; 20.78%)		(n=31,886; 19.09%)		(n=33,243; 19.9%)		(n=34,761; 20.81%)		(n=32,418; 19.41%)		(N=167,013; 100%)		(n=31,354; 21.63%)		(n=28,361; 19.57%)		(n=28,245; 19.49%)		(n=29,309; 20.22%)		(n=27,666; 19.09%)		(N=144,935; 100%)		(n=25,155; 21.62%)		(n=23,496; 20.19%)		(n=22,947; 19.72%)		(n=23,670; 20.34%)		(n=21,093; 18.13%)		(N=116,361; 100%)		(n=25,581; 17.24%)
	n	%	n	%	n	%	n	%	n	%	n	%	n	%	n	%	n	%	n	%	n	%	n	%	n	%	n	%	n	%	n	%	n	%	n	%	n	%	n	%	n	%	n	%	n	%	n	%	n
Vital status as of 15-Dec-2021 (end of follow-up)
Died, cancer-specific	60489	35.59	67809	39.51	79841	42.86	93355	45.7	102348	48.71	403842	42.86	5130	14.78	5519	17.31	6290	18.92	7298	20.99	7157	22.08	31394	18.8	5879	18.75	5810	20.49	6185	21.9	6743	23.01	6539	23.64	31156	21.5	2588	10.29	2673	11.38	2911	12.69	3111	13.14	3019	14.31	14302	12.29	9203
Died, other cause	25990	15.29	28842	16.81	33275	17.86	38397	18.8	39794	18.94	166298	17.65	9156	26.38	9397	29.47	10520	31.65	12011	34.55	11765	36.29	52849	31.64	5357	17.09	5594	19.72	6150	21.77	7015	23.93	7004	25.32	31120	21.47	5837	23.2	5844	24.87	6329	27.58	7269	30.71	6964	33.02	32243	27.71	6871
Alive	83470	49.11	74961	43.68	73181	39.28	72523	35.5	67966	32.35	372101	39.49	20419	58.84	16970	53.22	16433	49.43	15452	44.45	13496	41.63	82770	49.56	20118	64.16	16957	59.79	15910	56.33	15551	53.06	14123	51.05	82659	57.03	16730	66.51	14979	63.75	13707	59.73	13290	56.15	11110	52.67	69816	60	9507
Died from cancer
Within 1 year of diagnosis	24444	14.38	30101	17.54	37389	20.07	45554	22.3	52762	25.11	190250	20.19	733	2.11	920	2.89	1133	3.41	1513	4.35	1511	4.66	5810	3.48	619	1.97	743	2.62	851	3.01	1033	3.52	1116	4.03	4362	3.01	545	2.17	606	2.58	678	2.95	782	3.3	766	3.63	3377	2.9	3604
Within 2 years of diagnosis	33916	19.96	40644	23.68	49651	26.65	59766	29.26	68092	32.41	252069	26.75	1490	4.29	1731	5.43	2096	6.31	2608	7.5	2637	8.13	10562	6.32	1388	4.43	1569	5.53	1770	6.27	2048	6.99	2053	7.42	8828	6.09	970	3.86	1078	4.59	1160	5.06	1353	5.72	1332	6.31	5893	5.06	5515
Within 5 years of diagnosis1	42796	25.18	49669	28.94	59665	32.03	70731	34.63	78252	37.24	301113	31.96	2796	8.06	3113	9.76	3708	11.15	4469	12.86	4475	13.8	18561	11.11	3052	9.73	3222	11.36	3560	12.6	3971	13.55	3889	14.06	17694	12.21	1678	6.67	1716	7.3	1917	8.35	2119	8.95	2052	9.73	9482	8.15	7509
Diagnostic decade
1980-89	23576	13.87	26968	15.71	31336	16.82	34065	16.68	32971	15.69	148916	15.8	1943	5.6	2339	7.34	2783	8.37	3079	8.86	2791	8.61	12935	7.74	3806	12.14	3835	13.52	4027	14.26	4232	14.44	3743	13.53	19643	13.55	3367	13.39	3123	13.29	3242	14.13	3118	13.17	2686	12.73	15536	13.35	4149
1990-99	37773	22.23	37541	21.88	41332	22.19	46089	22.56	46967	22.35	209702	22.26	6516	18.78	6132	19.23	6588	19.82	7473	21.5	6973	21.51	33682	20.17	6965	22.21	5902	20.81	6157	21.8	6283	21.44	6062	21.91	31369	21.64	5066	20.14	4609	19.62	4667	20.34	4999	21.12	4433	21.02	23774	20.43	6231
2000-09	49115	28.9	47775	27.84	50963	27.36	56416	27.62	58186	27.69	262455	27.85	11508	33.16	10267	32.2	10614	31.93	11233	32.31	10395	32.07	54017	32.34	9057	28.89	7942	28	7836	27.74	8250	28.15	7677	27.75	40762	28.12	7261	28.87	6713	28.57	6504	28.34	6657	28.12	6025	28.56	33160	28.5	7346
2010-19	59485	35	59328	34.57	62666	33.64	67705	33.14	71984	34.26	321168	34.09	14738	42.47	13148	41.23	13258	39.88	12976	37.33	12259	37.82	66379	39.74	11526	36.76	10682	37.66	10225	36.2	10544	35.98	10184	36.81	53161	36.68	9461	37.61	9051	38.52	8534	37.19	8896	37.58	7949	37.69	43891	37.72	7855
Age at diagnosis (years)
0-39	12055	7.09	11982	6.98	11510	6.18	11134	5.45	10684	5.09	57365	6.09	16	0.05	13	0.04	14	0.04	12	0.03	9	0.03	64	0.04	2188	6.98	1872	6.6	1751	6.2	1641	5.6	1450	5.24	8902	6.14	3440	13.68	3440	14.64	3029	13.2	2926	12.36	2422	11.48	15257	13.11	838
40-49	18947	11.15	17388	10.13	16230	8.71	15959	7.81	15807	7.52	84331	8.95	795	2.29	653	2.05	543	1.63	434	1.25	362	1.12	2787	1.67	6744	21.51	5565	19.62	4927	17.44	4630	15.8	4115	14.87	25981	17.93	3778	15.02	3427	14.59	2932	12.78	2738	11.57	2181	10.34	15056	12.94	1829
50-59	33512	19.72	31712	18.48	32548	17.47	33522	16.41	33751	16.06	165045	17.52	5844	16.84	4744	14.88	4510	13.57	4204	12.09	3595	11.09	22897	13.71	8193	26.13	7122	25.11	6754	23.91	6654	22.7	6059	21.9	34782	24	5197	20.66	4443	18.91	4133	18.01	3944	16.66	3269	15.5	20986	18.04	4353
60-64	22306	13.13	21576	12.57	24072	12.92	25875	12.67	26011	12.38	119840	12.72	5899	17	4988	15.64	5075	15.27	4999	14.38	4328	13.35	25289	15.14	3886	12.39	3593	12.67	3618	12.81	3793	12.94	3467	12.53	18357	12.67	2894	11.5	2368	10.08	2547	11.1	2560	10.82	2114	10.02	12483	10.73	3161
65-69	23632	13.91	24146	14.07	27373	14.69	30350	14.86	31693	15.08	137194	14.56	7427	21.4	6680	20.95	6876	20.68	6859	19.73	6465	19.94	34307	20.54	3439	10.97	3243	11.43	3374	11.95	3650	12.45	3642	13.16	17348	11.97	2811	11.17	2528	10.76	2731	11.9	2780	11.74	2583	12.25	13433	11.54	3604
70-74	21094	12.41	22751	13.26	25995	13.95	30285	14.83	31840	15.15	131965	14.01	6165	17.76	5873	18.42	6394	19.23	6912	19.88	6656	20.53	32000	19.16	2594	8.27	2643	9.32	2827	10.01	3185	10.87	3065	11.08	14314	9.88	2462	9.79	2472	10.52	2543	11.08	2818	11.91	2620	12.42	12915	11.1	3728
75-79	17047	10.03	18692	10.89	21767	11.68	25756	12.61	26945	12.82	110207	11.7	4412	12.71	4634	14.53	5056	15.21	5762	16.58	5538	17.08	25402	15.21	1917	6.11	1889	6.66	2179	7.71	2526	8.62	2496	9.02	11007	7.59	2060	8.19	2013	8.57	2164	9.43	2462	10.4	2439	11.56	11138	9.57	3290
80-84	11795	6.94	13089	7.63	15185	8.15	17813	8.72	18985	9.04	76867	8.16	2578	7.43	2676	8.39	3035	9.13	3479	10.01	3432	10.59	15200	9.1	1318	4.2	1314	4.63	1504	5.32	1706	5.82	1802	6.51	7644	5.27	1367	5.43	1501	6.39	1574	6.86	1860	7.86	1872	8.87	8174	7.02	2577
≥85	9561	5.63	10276	5.99	11617	6.24	13581	6.65	14392	6.85	59427	6.31	1569	4.52	1625	5.1	1740	5.23	2100	6.04	2033	6.27	9067	5.43	1075	3.43	1120	3.95	1311	4.64	1524	5.2	1570	5.67	6600	4.55	1146	4.56	1304	5.55	1294	5.64	1582	6.68	1593	7.55	6919	5.95	2201
Spread of disease at diagnosis
Local	84194	49.54	80021	46.63	82188	44.12	86322	42.26	84067	40.01	416792	44.23	18997	54.74	16513	51.79	16220	48.79	16393	47.16	14701	45.35	82824	49.59	16766	53.47	14565	51.36	14365	50.86	14641	49.95	13516	48.85	73853	50.96	21631	85.99	19969	84.99	19304	84.12	19719	83.31	17375	82.37	97998	84.22	8480
Regional	38878	22.88	38551	22.46	41580	22.32	44979	22.02	46734	22.24	210722	22.36	4507	12.99	3551	11.14	3282	9.87	3052	8.78	2622	8.09	17014	10.19	10699	34.12	9847	34.72	9651	34.17	9981	34.05	9377	33.89	49555	34.19	1417	5.63	1503	6.4	1445	6.3	1683	7.11	1558	7.39	7606	6.54	10901
Distant	23256	13.68	26798	15.62	31409	16.86	37083	18.15	41676	19.84	160222	17	1496	4.31	1689	5.3	1979	5.95	2396	6.89	2453	7.57	10013	6	1311	4.18	1462	5.15	1575	5.58	1823	6.22	1915	6.92	8086	5.58	1016	4.04	1001	4.26	1086	4.73	1208	5.1	1175	5.57	5486	4.71	4031
Unknown	23621	13.9	26242	15.29	31120	16.7	35891	17.57	37631	17.91	154505	16.4	9705	27.96	10133	31.78	11762	35.38	12920	37.17	12642	39	57162	34.23	2578	8.22	2487	8.77	2654	9.4	2864	9.77	2858	10.33	13441	9.27	1091	4.34	1023	4.35	1112	4.85	1060	4.48	985	4.67	5271	4.53	2169
Spread of disease after multiple imputation for unknown spread2
Local	─	57.8673	─	55.5092	─	53.5731	─	51.9518	─	49.5338	─	53.448	─	76.3058	─	76.4611	─	76.2551	─	75.9711	─	75.4791	─	76.0952	─	58.0513	─	56.1451	─	55.9641	─	55.2662	─	54.3086	─	55.9939	─	89.8087	─	88.788	─	88.299	─	87.12	─	86.3168	─	88.125	─
Regional	─	26.245	─	26.0706	─	26.2241	─	26.0737	─	26.3743	─	26.2008	─	17.4924	─	15.6631	─	14.6306	─	13.3589	─	12.6457	─	14.7725	─	37.2525	─	38.0821	─	37.6992	─	37.7138	─	37.7625	─	37.6925	─	5.92964	─	6.72066	─	6.65496	─	7.48699	─	7.80516	─	6.88918	─
Distant	─	15.8877	─	18.4203	─	20.2027	─	21.9745	─	24.0919	─	20.3512	─	6.20182	─	7.87574	─	9.11427	─	10.67	─	11.8751	─	9.13231	─	4.69623	─	5.77282	─	6.3367	─	7.01998	─	7.92887	─	6.31357	─	4.26169	─	4.49134	─	5.04604	─	5.39296	─	5.87805	─	4.98586	─
Sex
Male	89642	52.75	92034	53.63	101508	54.49	112486	55.07	115280	54.87	510950	54.23	34705	100	31886	100	33243	100	34761	100	32418	100	167013	100	─	─	─	─	─	─	─	─	─	─	─	─	14873	59.13	13678	58.21	13186	57.46	13574	57.35	11943	56.62	67254	57.8	13703
Female	80307	47.25	79578	46.37	84789	45.51	91789	44.93	94828	45.13	431291	45.77	─	─	─	─	─	─	─	─	─	─	─	─	31354	100	28361	100	28245	100	29309	100	27666	100	144935	100	10282	40.87	9818	41.79	9761	42.54	10096	42.65	9150	43.38	49107	42.2	11878
Cancer type
Prostate	32030	18.85	29331	17.09	30571	16.41	31916	15.62	29697	14.13	153545	16.3	─	─	─	─	─	─	─	─	─	─	─	─	─	─	─	─	─	─	─	─	─	─	─	─	─	─	─	─	─	─	─	─	─	─	─	─	─
Breast	30341	17.85	27406	15.97	27250	14.63	28213	13.81	26551	12.64	139761	14.83	─	─	─	─	─	─	─	─	─	─	─	─	─	─	─	─	─	─	─	─	─	─	─	─	─	─	─	─	─	─	─	─	─	─	─	─	─
Melanoma	23027	13.55	21550	12.56	21040	11.29	21599	10.57	19148	9.11	106364	11.29	─	─	─	─	─	─	─	─	─	─	─	─	─	─	─	─	─	─	─	─	─	─	─	─	─	─	─	─	─	─	─	─	─	─	─	─	─
Colorectal	23198	13.65	24344	14.19	26866	14.42	29954	14.66	30556	14.54	134918	14.32	─	─	─	─	─	─	─	─	─	─	─	─	─	─	─	─	─	─	─	─	─	─	─	─	─	─	─	─	─	─	─	─	─	─	─	─	─
Lung	11826	6.96	14962	8.72	19159	10.28	23595	11.55	28856	13.73	98398	10.44	─	─	─	─	─	─	─	─	─	─	─	─	─	─	─	─	─	─	─	─	─	─	─	─	─	─	─	─	─	─	─	─	─	─	─	─	─
Kidney	3887	2.29	4191	2.44	4572	2.45	5046	2.47	5403	2.57	23099	2.45	─	─	─	─	─	─	─	─	─	─	─	─	─	─	─	─	─	─	─	─	─	─	─	─	─	─	─	─	─	─	─	─	─	─	─	─	─
Pancreas	3840	2.26	4111	2.4	4620	2.48	5426	2.66	5817	2.77	23814	2.53	─	─	─	─	─	─	─	─	─	─	─	─	─	─	─	─	─	─	─	─	─	─	─	─	─	─	─	─	─	─	─	─	─	─	─	─	─
Thyroid	4271	2.51	3942	2.3	3896	2.09	3723	1.82	3744	1.78	19576	2.08	─	─	─	─	─	─	─	─	─	─	─	─	─	─	─	─	─	─	─	─	─	─	─	─	─	─	─	─	─	─	─	─	─	─	─	─	─
Uterus	3387	1.99	3540	2.06	3789	2.03	4110	2.01	4317	2.05	19143	2.03	─	─	─	─	─	─	─	─	─	─	─	─	─	─	─	─	─	─	─	─	─	─	─	─	─	─	─	─	─	─	─	─	─	─	─	─	─
Bladder	3807	2.24	4437	2.59	5132	2.75	5803	2.84	6300	3	25479	2.7	─	─	─	─	─	─	─	─	─	─	─	─	─	─	─	─	─	─	─	─	─	─	─	─	─	─	─	─	─	─	─	─	─	─	─	─	─
Liver	1555	0.91	1793	1.04	2206	1.18	2737	1.34	3526	1.68	11817	1.25	─	─	─	─	─	─	─	─	─	─	─	─	─	─	─	─	─	─	─	─	─	─	─	─	─	─	─	─	─	─	─	─	─	─	─	─	─
Stomach	3376	1.99	4000	2.33	4707	2.53	5256	2.57	5616	2.67	22955	2.44	─	─	─	─	─	─	─	─	─	─	─	─	─	─	─	─	─	─	─	─	─	─	─	─	─	─	─	─	─	─	─	─	─	─	─	─	─
Other cancer	25404	14.95	28005	16.32	32489	17.44	36897	18.06	40577	19.31	163372	17.34	─	─	─	─	─	─	─	─	─	─	─	─	─	─	─	─	─	─	─	─	─	─	─	─	─	─	─	─	─	─	─	─	─	─	─	─	─
Charlson Comorbidity Index3
0	56134	94.37	54931	92.59	57160	91.21	60635	89.56	62468	86.78	291328	90.71	14147	95.99	12409	94.38	12472	94.07	12075	93.06	11159	91.03	62262	93.8	11262	97.71	10322	96.63	9787	95.72	10003	94.87	9498	93.26	50872	95.69	9042	95.57	8566	94.64	8000	93.74	8235	92.57	7175	90.26	41018	93.45	7189
1	1592	2.68	2046	3.45	2536	4.05	3381	4.99	4498	6.25	14053	4.38	344	2.33	396	3.01	429	3.24	487	3.75	588	4.8	2244	3.38	135	1.17	193	1.81	227	2.22	282	2.67	337	3.31	1174	2.21	190	2.01	223	2.46	262	3.07	313	3.52	369	4.64	1357	3.09	302
2	1066	1.79	1374	2.32	1732	2.76	2104	3.11	2812	3.91	9088	2.83	161	1.09	224	1.7	235	1.77	264	2.03	315	2.57	1199	1.81	74	0.64	110	1.03	145	1.42	156	1.48	223	2.19	708	1.33	157	1.66	175	1.93	180	2.11	224	2.52	249	3.13	985	2.24	239
≥3	693	1.16	977	1.65	1238	1.98	1585	2.34	2206	3.06	6699	2.09	86	0.58	119	0.91	122	0.92	150	1.16	197	1.61	674	1.02	55	0.48	57	0.53	66	0.65	103	0.98	126	1.24	407	0.77	72	0.76	87	0.96	92	1.08	124	1.39	156	1.96	531	1.21	125
Remoteness (ARIA+)4
Major city, mean	0.92	─	0.75	─	0.66	─	0.59	─	0.6	─	0.69	─	0.91	─	0.72	─	0.62	─	0.54	─	0.53	─	0.66	─	0.92	─	0.76	─	0.68	─	0.6	─	0.61	─	0.72	─	0.91	─	0.71	─	0.6	─	0.51	─	0.5	─	0.66	─	0.92
Inner regional, mean	0.08	─	0.21	─	0.25	─	0.3	─	0.26	─	0.22	─	0.08	─	0.23	─	0.28	─	0.33	─	0.3	─	0.24	─	0.07	─	0.2	─	0.25	─	0.29	─	0.25	─	0.21	─	0.08	─	0.24	─	0.31	─	0.37	─	0.35	─	0.26	─	0.08
Outer regional, mean	0.01	─	0.04	─	0.08	─	0.11	─	0.13	─	0.08	─	0.01	─	0.05	─	0.1	─	0.13	─	0.16	─	0.09	─	0.01	─	0.04	─	0.07	─	0.1	─	0.12	─	0.07	─	0.01	─	0.04	─	0.08	─	0.12	─	0.14	─	0.08	─	0.01
Remote/Very remote, mean	0	─	0	─	0	─	0.01	─	0.01	─	0.01	─	0	─	0	─	0	─	0.01	─	0.02	─	0.01	─	0	─	0	─	0	─	0.01	─	0.01	─	0	─	0	─	0	─	0	─	0.01	─	0.01	─	0	─	0
Remoteness (ARIA+)4
Major cities, percentage of non-zeroes within category	157150	92.47	130922	76.29	126240	67.76	123295	60.36	127375	60.62	664982	70.57	31696	91.33	23206	72.78	20956	63.04	19047	54.79	17380	53.61	112285	67.23	29179	93.06	21843	77.02	19433	68.8	17961	61.28	17139	61.95	105555	72.83	23104	91.85	16993	72.32	14227	62	12583	53.16	10787	51.14	77694	66.77	23683
Inner regional, percentage of non-zeroes within category	26436	15.56	49829	29.04	59844	32.12	74874	36.65	70552	33.58	281535	29.88	4689	13.51	9217	28.91	10995	33.07	13397	38.54	11611	35.82	49909	29.88	4479	14.29	7908	27.88	8881	31.44	10312	35.18	8890	32.13	40470	27.92	4121	16.38	7744	32.96	8669	37.78	10281	43.43	8855	41.98	39670	34.09	4109
Outer regional, percentage of non-zeroes within category	2490	1.47	11938	6.96	23127	12.41	35457	17.36	37272	17.74	110284	11.7	440	1.27	2313	7.25	4409	13.26	6443	18.54	6786	20.93	20391	12.21	416	1.33	1777	6.27	3204	11.34	4773	16.29	4697	16.98	14867	10.26	355	1.41	1654	7.04	2871	12.51	4305	18.19	4188	19.85	13373	11.49	386
Remote/Very remote, percentage of non-zeroes within category	139	0.08	1156	0.67	2353	1.26	3250	1.59	4295	2.04	11193	1.19	34	0.1	204	0.64	378	1.14	500	1.44	725	2.24	1841	1.1	26	0.08	170	0.6	310	1.1	413	1.41	536	1.94	1455	1	23	0.09	175	0.74	253	1.1	324	1.37	364	1.73	1139	0.98	19
* Cell sizes <5 have been suppressed, and neighbouring cells suppressed as well or rounded
^ rounded to preserve confidentiality of other entries
1 Estimated for individuals with complete 5-year follow-up data, i.e., diagnosed to 15-Dec-2016.
2 Percentages after multiple imputation for unknown cancer spread (see supplementary information 1 for details).
3 Estimated for individuals diagnosed with invasive solid cancer in the last diagnostic period only due to data availability (i.e., diagnosed between 2010-2019, see supplementary information 1 for details)
4 Remoteness as four continuous covariates
[truncated: 107 more columns]

## Sheet: TableS4
Table S4: 1-, 2- and 5-year crude cancer-specific and overall survival for individuals diagnosed with an invasive solid cancer, by diagnostic decade (NSW, Australia, 1980-2019). Estimates are shown for all solid cancers combined, and 12 common cancer types, by cancer spread post-MI. lcl: lower bound of 95% confidence interval; ucl: upper bound of 95% confidence interval.
Cancer type and spread of disease at diagnosis (post-MI)	Cancer-specific survival																																				Overall survival
	1980-89									1990-99									2000-09									2010-19									1980-89									1990-99
	1-year			2-year			5-year			1-year			2-year			5-year			1-year			2-year			5-year			1-year			2-year			5-year			1-year			2-year			5-year			1-year			2-year
	%	lcl %	ucl %	%	lcl %	ucl %	%	lcl %	ucl %	%	lcl %	ucl %	%	lcl %	ucl %	%	lcl %	ucl %	%	lcl %	ucl %	%	lcl %	ucl %	%	lcl %	ucl %	%	lcl %	ucl %	%	lcl %	ucl %	%	lcl %	ucl %	%	lcl %	ucl %	%	lcl %	ucl %	%	lcl %	ucl %	%	lcl %	ucl %	%
All solid cancers combined
All	69.49	69.26	69.73	60.38	60.13	60.63	50.34	50.09	50.59	76.62	76.44	76.8	69.29	69.1	69.49	60.58	60.37	60.79	81.48	81.33	81.63	75.32	75.16	75.49	67.74	67.56	67.92	85.31	85.19	85.43	80.1	79.96	80.24	73.29	73.13	73.44	66.43	66.19	66.67	55.87	55.62	56.12	42.43	42.18	42.68	73.6	73.42	73.79	64.76
Local	89.56	89.32	89.8	83.58	83.29	83.86	74.17	73.84	74.5	92.77	92.6	92.93	88.85	88.64	89.05	82.16	81.92	82.4	94.31	94.19	94.44	91.37	91.21	91.52	86.37	86.18	86.55	96.06	95.96	96.16	93.72	93.6	93.84	89.55	89.39	89.71	86.09	85.81	86.36	78.16	77.84	78.47	63.73	63.37	64.09	89.84	89.65	90.03	84.06
Regional	70.14	69.65	70.63	56.48	55.94	57.01	42.13	41.6	42.66	78.32	77.95	78.7	67.7	67.27	68.13	54.58	54.13	55.03	85.9	85.62	86.19	77.42	77.08	77.77	65.85	65.46	66.23	90.51	90.3	90.72	84.23	83.96	84.49	74.88	74.56	75.19	67.47	66.96	67.97	52.54	52	53.07	35.53	35.02	36.04	75.39	74.99	75.79	63.4
Distant	28.14	27.65	28.63	17.45	17.04	17.86	10.61	10.28	10.94	34.09	33.58	34.61	22.3	21.83	22.77	13.96	13.59	14.33	40.21	39.77	40.66	28.09	27.68	28.51	18.4	18.04	18.76	45.73	45.32	46.15	33.65	33.25	34.05	22.76	22.38	23.13	25.53	25.06	26.01	14.18	13.8	14.56	6.47	6.21	6.73	30.75	30.24	31.27	18.12
Prostate
All	89.35	88.82	89.88	80.22	79.53	80.91	63.5	62.67	64.33	95.21	94.98	95.43	90.88	90.57	91.18	82.66	82.26	83.06	97.01	96.87	97.15	94.8	94.61	94.99	90.43	90.18	90.68	98.18	98.08	98.28	96.8	96.66	96.93	93.85	93.66	94.04	81.74	81.07	82.4	67.59	66.78	68.4	40.36	39.52	41.21	90.2	89.88	90.51	82.17
Local	96.24	95.81	96.66	90.78	90.15	91.41	76.96	76.04	77.88	98.62	98.46	98.79	96.47	96.22	96.73	90.75	90.35	91.15	99.22	99.13	99.32	98.18	98.04	98.33	95.42	95.19	95.65	99.66	99.61	99.72	99.16	99.07	99.25	97.51	97.34	97.68	87.95	87.26	88.65	76.79	75.9	77.69	49.91	48.84	50.97	93.98	93.66	94.3	88.04
Regional	87.19	84.82	89.56	74.99	71.85	78.13	53.4	49.71	57.08	95.43	94.54	96.32	90.01	88.78	91.23	78.59	76.76	80.41	97.82	97.41	98.24	95.38	94.77	96	89.36	88.41	90.32	99.29	99.14	99.44	98.25	98.01	98.49	95.31	94.89	95.73	80.31	77.45	83.17	63.63	60.13	67.14	35.01	31.48	38.53	91.79	90.64	92.94	83.47
Distant	69.34	67.63	71.04	50.04	48.18	51.9	25.97	24.27	27.66	74.07	72.59	75.55	57.1	55.3	58.91	35.79	33.96	37.63	71.65	70.15	73.15	56.92	55.03	58.81	37.43	35.51	39.36	75.93	74.54	77.33	62.55	60.94	64.17	43.56	41.68	45.44	63.52	61.73	65.3	41.11	39.29	42.94	13.21	11.89	14.54	65.81	64.13	67.5	45.17
Breast
All	94.31	93.98	94.63	87.78	87.31	88.23	74.14	73.53	74.75	96.4	96.19	96.6	92.53	92.24	92.82	83.94	83.53	84.35	97.46	97.3	97.61	94.9	94.69	95.11	88.87	88.57	89.18	97.97	97.85	98.09	96.23	96.06	96.39	91.66	91.41	91.91	92.48	92.1	92.84	84.51	84	85.02	66.66	66	67.32	94.87	94.62	95.11	89.75
Local	98.41	98.14	98.67	95.5	95.08	95.92	86.65	85.99	87.32	99.08	98.93	99.23	97.45	97.21	97.7	92.56	92.16	92.95	99.48	99.37	99.58	98.62	98.46	98.78	96.17	95.9	96.43	99.69	99.62	99.76	99.16	99.05	99.27	97.46	97.25	97.67	96.28	95.89	96.67	91.92	91.39	92.46	78.03	77.21	78.85	97.61	97.37	97.84	94.61
Regional	95.21	94.71	95.71	85.69	84.88	86.51	66.75	65.66	67.83	96.67	96.32	97.02	90.68	90.12	91.23	77.25	76.44	78.05	98.24	98.03	98.46	94.74	94.38	95.1	85.87	85.31	86.43	98.41	98.22	98.59	96.09	95.8	96.37	89.61	89.14	90.07	93.84	93.27	94.41	82.9	82.03	83.78	60.54	59.4	61.67	95.28	94.87	95.7	88.23
Distant	60.91	58.36	63.46	43.81	41.19	46.44	23.11	20.9	25.33	62.87	60.36	65.37	47.84	45.12	50.56	30.46	27.96	32.97	76.65	75.02	78.29	65.74	63.9	67.58	47.12	45.17	49.07	79.92	78.51	81.32	70.77	69.17	72.36	52.49	50.62	54.36	58.81	56.23	61.4	40.38	37.75	43.01	17.26	15.23	19.3	59.62	57.02	62.22	43.45
Melanoma
All	95.96	95.64	96.26	92.78	92.37	93.18	87.28	86.75	87.8	96.94	96.71	97.15	94.5	94.21	94.79	90.17	89.78	90.54	97.02	96.83	97.2	94.87	94.63	95.11	90.93	90.62	91.24	97.65	97.5	97.79	95.98	95.79	96.16	93.12	92.87	93.37	94.37	94	94.72	89.84	89.36	90.31	80.16	79.52	80.78	95.1	94.82	95.37	90.72
Local	99.19	99.04	99.34	97.38	97.11	97.65	92.88	92.44	93.31	99.33	99.22	99.44	97.83	97.63	98.03	94.13	93.82	94.45	99.62	99.55	99.69	98.69	98.56	98.83	96.07	95.85	96.3	99.61	99.55	99.68	98.89	98.78	99	97.06	96.87	97.24	97.76	97.51	98.01	94.62	94.24	95	85.78	85.19	86.36	97.66	97.46	97.86	94.26
Regional	89.1	86.69	91.5	74.93	71.56	78.3	59.96	56.12	63.8	90.91	89.05	92.77	80.1	77.51	82.69	67.43	64.41	70.45	93.68	92.72	94.64	84.31	82.88	85.74	70.34	68.54	72.15	95.01	94.29	95.74	87.75	86.67	88.82	78.25	76.85	79.66	86.31	83.65	88.96	69.97	66.41	73.52	50.92	47.01	54.84	86.7	84.51	88.9	72.57
Distant	55.84	52.72	58.96	41.18	38.07	44.29	28.09	25.23	30.94	57.74	54.85	60.64	44.94	42.02	47.86	35.7	32.88	38.52	58.08	55.7	60.46	45.99	43.58	48.39	34.55	32.25	36.84	63.74	61.55	65.93	54.51	52.21	56.81	44.61	42.27	46.96	52.88	49.73	56.03	36.99	33.91	40.06	21.9	19.27	24.54	54.88	51.97	57.78	40.39
Colorectal
All	74.62	74.07	75.16	64.08	63.48	64.67	52.02	51.4	52.65	80.66	80.23	81.08	71.86	71.37	72.33	60.75	60.23	61.27	85.04	84.7	85.38	77.47	77.07	77.87	67.65	67.21	68.1	87.85	87.56	88.14	81.56	81.21	81.91	72.66	72.24	73.07	70.91	70.35	71.48	58.65	58.04	59.27	42.32	41.71	42.94	76.69	76.24	77.14	66.04
Local	92.93	92.38	93.48	87.79	87.1	88.49	77.78	76.9	78.65	95.45	95.02	95.88	92.71	92.18	93.24	86.91	86.24	87.58	95.84	95.5	96.17	93.62	93.21	94.03	89.28	88.77	89.8	96.74	96.46	97.02	94.83	94.48	95.18	91.44	90.98	91.89	88.55	87.88	89.22	81.12	80.31	81.94	64.77	63.78	65.76	90.93	90.36	91.51	86.01
Regional	78.08	77.26	78.89	64.21	63.26	65.15	48.07	47.08	49.06	85.57	85.02	86.11	75.57	74.9	76.23	61.02	60.28	61.76	91.43	91.02	91.84	83.71	83.18	84.25	71.69	71.04	72.34	94.38	94.06	94.7	89.34	88.9	89.77	79.31	78.73	79.9	74.67	73.81	75.53	59.05	58.09	60.02	38.84	37.88	39.8	81.8	81.2	82.39	69.82
Distant	29.14	27.75	30.53	15.22	14.11	16.33	8.43	7.58	9.29	38.8	37.49	40.12	22.49	21.35	23.64	11.98	11.08	12.88	51.21	50.12	52.31	34.52	33.48	35.57	20.07	19.19	20.96	57.48	56.46	58.5	40.61	39.58	41.64	24.59	23.63	25.55	26.12	24.77	27.47	11.74	10.73	12.74	4.41	3.78	5.03	35.24	33.97	36.52	18.08
Lung
All	33.54	32.9	34.19	19.94	19.4	20.49	13.13	12.67	13.59	39.02	38.42	39.63	25.2	24.67	25.75	17.81	17.34	18.29	43.98	43.42	44.55	30.49	29.96	31.02	21.83	21.36	22.31	53.76	53.25	54.27	41.88	41.38	42.39	31.93	31.43	32.43	30.16	29.54	30.79	15.73	15.24	16.23	7.69	7.33	8.06	34.62	34.04	35.22	19.6
Local	53.66	52.36	54.97	36.85	35.6	38.1	26.41	25.28	27.54	58.94	57.74	60.13	43.58	42.37	44.78	33.4	32.27	34.53	66.1	65	67.21	53.48	52.33	54.63	43.04	41.9	44.17	81.97	81.12	82.81	73.56	72.59	74.53	63.33	62.23	64.43	48.26	46.95	49.56	29.79	28.6	30.98	16.59	15.64	17.53	52.73	51.5	53.96	35.27
Regional	39.27	37.81	40.73	21.9	20.63	23.17	12.79	11.72	13.85	47.53	46.14	48.92	30.92	29.68	32.15	20.66	19.58	21.73	58.13	56.89	59.37	40.61	39.33	41.88	26.89	25.75	28.03	70.3	69.29	71.31	54.97	53.87	56.07	40.45	39.3	41.59	36.22	34.77	37.67	18.06	16.87	19.26	7.81	6.99	8.64	42.97	41.58	44.36	25
Distant	16.17	15.35	16.99	6.87	6.29	7.46	3.88	3.43	4.32	20.47	19.61	21.32	9.36	8.71	10	5.56	5.08	6.05	25.14	24.38	25.91	13.11	12.51	13.71	7.86	7.38	8.34	32.25	31.53	32.96	20.33	19.71	20.95	12.68	12.15	13.22	14.05	13.28	14.82	4.49	4.01	4.97	1.31	1.07	1.55	17.4	16.61	18.19	5.79
Kidney
All	69.27	67.62	70.9	60.9	59.17	62.64	53.19	51.43	54.98	78.69	77.59	79.78	72.61	71.41	73.8	65.56	64.29	66.83	84.69	83.87	85.5	79.99	79.08	80.89	75.06	74.07	76.03	90.71	90.14	91.26	87.83	87.19	88.45	83.33	82.59	84.07	63.57	61.86	65.28	53.85	52.09	55.64	41.77	40.03	43.54	73.79	72.6	74.96	65.95
Local	91.77	90.37	93.17	87.02	85.31	88.73	79.63	77.61	81.65	95.64	94.82	96.46	93.02	91.99	94.04	87.97	86.7	89.24	97.33	96.85	97.82	95.42	94.8	96.04	92.31	91.53	93.09	98.9	98.63	99.16	98.29	97.96	98.61	96.31	95.82	96.79	83.86	82	85.73	77.25	75.13	79.37	63.54	61.13	65.94	90.06	88.9	91.21	85.32
Regional	72.86	68.88	76.85	57.77	53.31	62.22	44.93	40.37	49.49	80.7	78.19	83.22	71.82	69.03	74.61	59.15	56.09	62.21	86.5	84.38	88.63	78.16	75.61	80.7	67.91	65.06	70.77	93.77	92.6	94.94	90.06	88.62	91.49	80.92	78.95	82.89	70.09	65.94	74.23	53.9	49.38	58.41	36.22	31.81	40.64	76.72	74.03	79.41	66.37
Distant	26.98	23.99	29.97	15.91	13.45	18.36	10.51	8.44	12.59	31.91	29.01	34.82	19.28	16.78	21.77	12.14	10.04	14.24	37.87	35.2	40.55	26.16	23.66	28.66	19.02	16.8	21.23	48.49	45.89	51.08	35.98	33.49	38.47	25.23	22.84	27.63	23.59	20.72	26.47	11.95	9.76	14.14	5.91	4.31	7.51	27.95	25.18	30.73	14.22
Pancreas
All	19.44	18.26	20.69	11.19	10.26	12.19	8.04	7.24	8.91	20.59	19.54	21.7	12.41	11.55	13.32	9.11	8.38	9.92	28.19	27.16	29.25	17	16.15	17.89	12.12	11.38	12.9	39.21	38.27	40.15	26.52	25.68	27.38	19.62	18.84	20.42	16.41	15.31	17.59	7.77	6.99	8.63	4.05	3.49	4.71	16.91	15.93	17.94	8.13
Local	38.44	34.72	42.17	23.18	19.91	26.45	17.95	14.95	20.95	32.35	29.07	35.64	20.91	17.96	23.85	16.9	14.18	19.62	38.88	36.27	41.48	25.6	23.24	27.96	20.64	18.46	22.81	58.13	55.98	60.27	45	42.8	47.2	38.66	36.47	40.85	33.01	29.45	36.57	16.26	13.51	19.01	9.68	7.38	11.99	27.41	24.36	30.47	14.69
Regional	21.8	19.23	24.38	11.89	9.87	13.9	7.55	5.83	9.27	26.56	24.08	29.04	15.7	13.61	17.8	10.31	8.49	12.13	43.98	41.34	46.61	26.34	24.01	28.67	15.83	13.88	17.79	58.87	56.8	60.94	39.59	37.54	41.63	25.23	23.32	27.13	19.36	16.94	21.78	9.29	7.55	11.03	4.49	3.22	5.77	23.28	20.94	25.62	11.83
Distant	10.45	8.9	11.99	6.01	4.85	7.17	4.43	3.43	5.43	12.9	11.5	14.3	7.42	6.34	8.5	5.57	4.6	6.53	17.47	16.2	18.75	9.73	8.72	10.75	7.17	6.3	8.05	23.28	22.13	24.42	13.58	12.63	14.52	9.77	8.93	10.6	8	6.66	9.34	3.45	2.59	4.31	1.56	0.99	2.13	9.46	8.2	10.73	3.63
Thyroid
All	92.04	90.58	93.35	90.14	88.55	91.59	88.44	86.74	90.01	96.03	95.29	96.69	95	94.18	95.74	93.56	92.65	94.4	97.54	97.12	97.92	97.03	96.57	97.44	96.1	95.58	96.57	98.6	98.36	98.8	98.3	98.04	98.52	97.57	97.25	97.85	90.54	88.98	91.97	87.82	86.09	89.43	83.88	81.95	85.71	94.43	93.57	95.21	92.56
Local	97.74	96.78	98.69	96.67	95.52	97.82	95.81	94.52	97.09	99.03	98.57	99.48	98.52	97.97	99.07	98.05	97.41	98.68	99.61	99.42	99.81	99.49	99.26	99.72	99.13	98.84	99.42	99.79	99.67	99.9	99.76	99.64	99.88	99.63	99.47	99.78	96.2	94.96	97.43	94.37	92.89	95.85	91.54	89.74	93.34	97.64	96.95	98.33	96.39
Regional	89.03	85.73	92.32	86.39	82.74	90.03	84.5	80.64	88.36	94.32	92.58	96.05	92.73	90.76	94.7	90.01	87.71	92.31	96.68	95.66	97.69	95.48	94.3	96.65	93.83	92.48	95.18	98.59	98.19	99	98.07	97.6	98.55	96.93	96.32	97.55	87.29	83.77	90.82	83.49	79.54	87.45	78.36	73.94	82.77	92.17	90.12	94.21	89.62
Distant	47.65	37.71	57.59	40.22	30.47	49.96	31.09	21.69	40.48	61.56	53.26	69.86	55.74	47.17	64.32	47.04	38.37	55.7	69.94	64.32	75.56	66.71	60.88	72.55	60.5	54.46	66.54	78.33	74.29	82.36	75.16	70.92	79.4	67.2	62.35	72.05	47.43	37.5	57.36	39.88	30.14	49.63	29.42	20.16	38.69	59.69	51.29	68.09	52.34
Uterus
All	89.69	88.59	90.72	84.13	82.83	85.38	77.25	75.77	78.69	92.17	91.32	92.96	87.56	86.54	88.55	82.04	80.86	83.2	92.54	91.83	93.21	87.86	86.99	88.69	82.37	81.36	83.36	92.85	92.28	93.39	88.63	87.94	89.3	82.76	81.91	83.59	87.46	86.28	88.59	79.97	78.56	81.35	68.14	66.51	69.76	90	89.06	90.89	83.39
Local	96.43	95.64	97.22	93.3	92.23	94.37	87.64	86.26	89.02	97.53	96.94	98.11	95.38	94.59	96.17	91.77	90.73	92.81	98.03	97.57	98.49	96.16	95.52	96.79	92.99	92.14	93.84	98.71	98.38	99.04	97.05	96.57	97.52	93.97	93.27	94.66	94.2	93.22	95.18	89.03	87.72	90.34	78.06	76.36	79.77	95.5	94.72	96.28	91.51
Regional	79.69	76.09	83.3	66.59	62.34	70.84	54.34	49.87	58.81	86.7	84.25	89.15	77.94	74.96	80.92	68.37	65.02	71.73	91.36	89.81	92.91	83.45	81.42	85.49	74.22	71.84	76.61	93.05	91.88	94.22	86.68	85.13	88.22	76.73	74.74	78.72	77.56	73.83	81.29	62.53	58.21	66.86	45.23	40.77	49.69	84.35	81.7	87	73.18
Distant	45.68	39.01	52.34	32.72	26.35	39.09	25.26	19.54	30.98	61.77	56.53	67.01	46.82	41.51	52.14	35.06	29.92	40.2	61.27	57.23	65.3	46.5	42.37	50.62	35.16	31.21	39.11	62.71	59.72	65.7	49.55	46.46	52.64	37.16	34.05	40.27	43.36	36.75	49.96	29.35	23.17	35.54	20.68	15.31	26.05	58.84	53.52	64.16	41.61
Bladder
All	86.82	86.02	87.59	79.93	78.99	80.85	72.19	71.15	73.23	83.16	82.27	84.03	76.29	75.28	77.28	69.03	67.94	70.12	81.73	80.84	82.61	73.7	72.69	74.7	65.54	64.45	66.63	81.62	80.79	82.44	73.84	72.9	74.77	65.56	64.52	66.6	81.1	80.18	82	70.52	69.45	71.57	53.57	52.42	54.74	76.84	75.84	77.82	65.49
Local	93.02	92.35	93.69	87.88	87.02	88.74	80.61	79.57	81.64	90.8	89.97	91.63	85.69	84.68	86.69	79.18	78.03	80.33	91.02	90.17	91.88	85.23	84.17	86.29	78.43	77.21	79.66	90.77	89.93	91.6	85.43	84.41	86.45	77.84	76.62	79.06	87.4	86.52	88.27	78.46	77.38	79.54	60.97	59.7	62.24	84.65	83.64	85.65	74.91
Regional	69.23	66.31	72.15	53.4	50.26	56.54	42.3	39.17	45.43	69.44	66.54	72.34	56.08	52.78	59.38	45.46	42.09	48.83	74.68	72.57	76.79	63.1	60.76	65.44	51.02	48.62	53.41	80.27	78.61	81.93	68.16	66.2	70.12	57.11	54.97	59.25	62.44	59.34	65.53	43.28	40.1	46.45	26.26	23.45	29.07	62.1	59.06	65.13	44.03
Distant	26.61	21.15	32.07	16.76	12	21.53	11.84	7.8	15.89	31.69	26.92	36.45	21.36	17.03	25.7	14.12	10.36	17.89	38.25	34.43	42.07	24.58	21.06	28.09	17.61	14.58	20.64	33.74	30.47	37.02	23.78	20.78	26.78	18.92	16.06	21.79	22.7	17.6	27.79	10.07	6.37	13.77	4.09	1.69	6.49	26.06	21.53	30.6	13.49
Liver
All	25.87	22.77	29.3	19.36	16.61	22.52	14.6	12.17	17.46	35.36	33.21	37.61	26.3	24.33	28.39	19.12	17.38	21	45.9	44.32	47.5	36.37	34.86	37.93	27.1	25.71	28.55	56.8	55.63	57.97	45.78	44.61	46.96	34.88	33.72	36.06	21.68	18.78	24.94	14.6	12.17	17.46	8.53	6.66	10.88	29.72	27.67	31.89	19.78
Local	33.58	28.77	38.38	25.53	21.13	29.92	20.08	16.04	24.13	43.92	40.49	47.34	34.7	31.52	37.89	26.29	23.37	29.21	55.96	53.68	58.23	46.55	44.32	48.78	35.9	33.81	37.99	70.31	68.87	71.75	59.35	57.83	60.88	46.48	44.87	48.09	27.67	23.11	32.22	18.67	14.75	22.6	11.49	8.3	14.68	37.02	33.77	40.27	26.67
Regional	21.86	12.41	31.31	17.7	9.19	26.2	11.76	4.71	18.82	30.04	22.66	37.41	19.39	13.12	25.65	12.13	6.97	17.3	42.14	37.03	47.24	31.35	26.51	36.18	20.53	16.48	24.59	48.29	44.77	51.81	34.15	30.67	37.62	23.12	19.98	26.25	19.88	10.82	28.95	15.63	7.48	23.78	7.54	1.64	13.43	25.32	18.22	32.42	13.95
Distant	11.85	6.58	17.13	7.44	3.33	11.55	4.63	1.23	8.03	20.79	16.81	24.76	12.83	9.52	16.14	8.17	5.32	11.02	25.96	22.84	29.09	16.79	14.17	19.42	11.3	9.06	13.54	26.73	24.27	29.2	17.3	15.23	19.37	11.64	9.86	13.41	10.15	5.34	14.96	5.7	2.16	9.24	2.89	0.29	5.48	17.23	13.57	20.89	8.81
Stomach
All	42.96	41.71	44.24	30.97	29.81	32.17	23.17	22.11	24.27	51.77	50.53	53.03	39.29	38.08	40.52	30.31	29.18	31.48	57.77	56.57	58.98	45.01	43.81	46.23	36.24	35.08	37.43	64.47	63.37	65.57	52.21	51.07	53.37	43.58	42.43	44.76	39.03	37.79	40.29	26.08	24.98	27.23	16.41	15.48	17.38	46.42	45.18	47.68	32.55
Local	66.95	64.52	69.38	56.56	54.03	59.09	48.2	45.7	50.71	73.53	71.08	75.98	65.71	63.1	68.32	57.64	54.97	60.3	75.62	73.6	77.63	66.85	64.62	69.07	60.6	58.33	62.86	83.69	82.24	85.15	75.36	73.68	77.03	68.44	66.58	70.3	59.75	57.25	62.26	47.78	45.26	50.31	35.31	32.93	37.7	65.04	62.42	67.66	55.23
Regional	46.98	44.98	48.98	30.47	28.63	32.32	19.56	17.95	21.16	58.81	56.89	60.72	41.88	39.94	43.82	28.8	27.02	30.59	68.81	66.8	70.82	52.08	49.9	54.25	38.04	35.94	40.14	76.56	74.54	78.58	60.38	58.07	62.7	46.37	43.91	48.83	43.88	41.87	45.89	26.31	24.52	28.1	13.85	12.45	15.25	54.19	52.29	56.09	35.75
Distant	13.93	12.15	15.72	6.93	5.62	8.25	4.19	3.16	5.21	19.72	17.58	21.87	10.43	8.77	12.1	7.55	6.14	8.96	28.47	26.43	30.52	16.51	14.83	18.2	11.39	9.95	12.83	34.28	32.32	36.24	20.84	19.15	22.52	14.57	12.99	16.14	11.94	10.25	13.62	4.76	3.65	5.87	1.82	1.16	2.47	16.04	14.08	18	6.13
[truncated: 23 more columns]

## Sheet: TableS5
Table S5: Association between socioeconomic disadvantage and risk of cancer-specific death by diagnostic decade, for all solid cancers combined and the 12 most common cancer types.
Cancer type and quintile of area-based relative socioeconomic disadvantage	Adjusted for age at diagnosis, sex (where relevant), cancer type (all solid cancers combined only)												Adjusted for age at diagnosis, sex (where relevant), cancer type (all solid cancers combined only), and cancer spread (post-MI) at diagnosis
	1980-89			1990-99			2000-09			2010-19			1980-89			1990-99			2000-09			2010-19
	SHR	LCI	UCI	SHR	LCI	UCI	SHR	LCI	UCI	SHR	LCI	UCI	SHR	LCI	UCI	SHR	LCI	UCI	SHR	LCI	UCI	SHR	LCI	UCI
All solid cancers combined
5 (least disadvantaged)	1	1	1	1	1	1	1	1	1	1	1	1	1	1	1	1	1	1	1	1	1	1	1	1
4	0.999	0.978	1.022	1.06	1.039	1.082	1.083	1.06	1.107	1.126	1.102	1.151	0.989	0.965	1.015	1.036	1.014	1.058	1.071	1.047	1.097	1.107	1.079	1.135
3	1.022	0.999	1.046	1.077	1.052	1.102	1.139	1.116	1.162	1.221	1.192	1.251	1.01	0.984	1.037	1.049	1.024	1.073	1.122	1.098	1.148	1.188	1.157	1.22
2	1.043	1.021	1.066	1.13	1.11	1.151	1.17	1.145	1.196	1.303	1.275	1.333	1.027	1.002	1.052	1.096	1.074	1.119	1.143	1.116	1.17	1.254	1.223	1.287
1 (most disadvantaged)	1.058	1.035	1.082	1.153	1.13	1.176	1.246	1.221	1.273	1.42	1.392	1.449	1.041	1.015	1.069	1.113	1.089	1.137	1.21	1.183	1.238	1.352	1.323	1.382
Prostate
5 (least disadvantaged)	1	1	1	1	1	1	1	1	1	1	1	1	1	1	1	1	1	1	1	1	1	1	1	1
4	0.959	0.89	1.033	1.113	1.02	1.214	1.117	1.038	1.201	1.246	1.121	1.385	0.963	0.882	1.052	1.054	0.964	1.152	1.076	0.993	1.165	1.224	1.096	1.367
3	0.966	0.896	1.042	1.113	1.044	1.185	1.248	1.17	1.332	1.442	1.298	1.601	0.96	0.88	1.049	1.041	0.972	1.116	1.177	1.092	1.269	1.346	1.211	1.497
2	0.951	0.88	1.028	1.181	1.106	1.26	1.362	1.272	1.457	1.618	1.47	1.779	0.952	0.877	1.033	1.091	1.018	1.169	1.218	1.126	1.318	1.46	1.314	1.622
1 (most disadvantaged)	0.944	0.874	1.021	1.19	1.12	1.264	1.47	1.38	1.565	1.851	1.697	2.019	0.919	0.847	0.997	1.077	1.006	1.152	1.289	1.196	1.389	1.582	1.435	1.744
Breast
5 (least disadvantaged)	1	1	1	1	1	1	1	1	1	1	1	1	1	1	1	1	1	1	1	1	1	1	1	1
4	1.024	0.964	1.088	1.097	1.023	1.176	1.151	1.074	1.234	1.166	1.062	1.281	1.02	0.955	1.089	1.063	0.991	1.14	1.081	1.008	1.16	1.114	1.015	1.223
3	1.1	1.029	1.175	1.142	1.071	1.216	1.148	1.072	1.23	1.302	1.172	1.447	1.064	0.995	1.137	1.114	1.043	1.19	1.077	1.004	1.155	1.223	1.1	1.36
2	1.125	1.052	1.204	1.153	1.092	1.218	1.281	1.197	1.37	1.436	1.304	1.582	1.103	1.026	1.185	1.109	1.045	1.177	1.179	1.103	1.261	1.284	1.161	1.422
1 (most disadvantaged)	1.089	1.012	1.173	1.203	1.129	1.283	1.332	1.239	1.433	1.598	1.455	1.755	1.033	0.957	1.115	1.128	1.055	1.205	1.195	1.108	1.29	1.348	1.226	1.482
Melanoma
5 (least disadvantaged)	1	1	1	1	1	1	1	1	1	1	1	1	1	1	1	1	1	1	1	1	1	1	1	1
4	1.098	0.99	1.217	1.051	0.944	1.171	1.1	1.002	1.207	1.231	1.093	1.387	1.119	0.995	1.257	1.029	0.918	1.154	1.061	0.973	1.157	1.157	1.004	1.332
3	1.139	1.028	1.262	1.132	1.014	1.263	1.185	1.058	1.327	1.437	1.277	1.616	1.108	0.983	1.25	1.085	0.968	1.216	1.125	1.007	1.257	1.349	1.181	1.542
2	1.22	1.094	1.361	1.11	1	1.232	1.152	1.055	1.258	1.581	1.416	1.766	1.201	1.057	1.365	1.059	0.947	1.186	1.06	0.967	1.161	1.411	1.239	1.606
1 (most disadvantaged)	1.153	1.031	1.289	1.281	1.147	1.432	1.259	1.145	1.384	1.752	1.574	1.951	1.175	1.038	1.331	1.202	1.069	1.353	1.181	1.071	1.302	1.491	1.323	1.679
Colorectal
5 (least disadvantaged)	1	1	1	1	1	1	1	1	1	1	1	1	1	1	1	1	1	1	1	1	1	1	1	1
4	1.078	1.016	1.144	1.082	1.023	1.145	1.084	1.024	1.149	1.097	1.036	1.161	1.034	0.969	1.103	1.082	1.02	1.149	1.056	0.998	1.118	1.069	1.001	1.141
3	1.101	1.041	1.166	1.07	1.013	1.129	1.112	1.052	1.176	1.169	1.106	1.236	1.042	0.982	1.104	1.062	1.002	1.127	1.06	1	1.123	1.125	1.054	1.201
2	1.147	1.082	1.216	1.157	1.099	1.218	1.178	1.114	1.246	1.243	1.173	1.316	1.081	1.019	1.146	1.128	1.073	1.187	1.109	1.048	1.174	1.146	1.075	1.221
1 (most disadvantaged)	1.173	1.102	1.248	1.19	1.127	1.257	1.283	1.213	1.356	1.377	1.303	1.456	1.11	1.044	1.18	1.149	1.088	1.215	1.177	1.111	1.247	1.272	1.204	1.344
Lung
5 (least disadvantaged)	1	1	1	1	1	1	1	1	1	1	1	1	1	1	1	1	1	1	1	1	1	1	1	1
4	1.021	0.97	1.074	1.097	1.04	1.158	1.051	0.999	1.106	1.089	1.043	1.138	1.014	0.96	1.07	1.067	1.009	1.128	1.058	1.002	1.117	1.089	1.04	1.142
3	1.027	0.974	1.083	1.106	1.056	1.158	1.067	1.022	1.114	1.16	1.11	1.212	1.027	0.972	1.085	1.093	1.038	1.151	1.084	1.036	1.133	1.159	1.103	1.217
2	1.045	0.993	1.101	1.164	1.103	1.227	1.096	1.052	1.143	1.195	1.141	1.251	1.038	0.984	1.094	1.138	1.076	1.204	1.121	1.072	1.173	1.186	1.133	1.241
1 (most disadvantaged)	1.085	1.033	1.138	1.158	1.106	1.213	1.167	1.116	1.22	1.274	1.22	1.33	1.067	1.018	1.118	1.124	1.068	1.183	1.177	1.123	1.234	1.255	1.197	1.316
Kidney
5 (least disadvantaged)	1	1	1	1	1	1	1	1	1	1	1	1	1	1	1	1	1	1	1	1	1	1	1	1
4	0.817	0.686	0.973	0.988	0.861	1.135	1.066	0.914	1.244	1.224	1.028	1.458	0.743	0.619	0.891	1.034	0.872	1.226	0.98	0.832	1.154	1.021	0.849	1.227
3	0.927	0.801	1.071	1.064	0.923	1.226	1.165	1.02	1.331	1.367	1.152	1.623	0.85	0.724	0.997	1.093	0.921	1.298	1.04	0.882	1.226	1.078	0.886	1.313
2	0.938	0.803	1.095	1.197	1.044	1.373	1.223	1.08	1.385	1.525	1.283	1.812	0.831	0.709	0.975	1.115	0.963	1.291	1.039	0.907	1.19	1.203	1.003	1.442
1 (most disadvantaged)	0.989	0.845	1.159	1.203	1.072	1.349	1.274	1.122	1.447	1.588	1.368	1.844	0.901	0.774	1.05	1.126	0.979	1.296	1.051	0.903	1.224	1.184	0.994	1.411
Pancreas
5 (least disadvantaged)	1	1	1	1	1	1	1	1	1	1	1	1	1	1	1	1	1	1	1	1	1	1	1	1
4	1.047	0.941	1.164	1.055	0.955	1.166	1.086	1.008	1.17	1.156	1.076	1.241	1.059	0.944	1.187	1.029	0.932	1.135	1.094	1.011	1.184	1.121	1.039	1.208
3	1.108	0.993	1.236	1.113	1.022	1.213	1.118	1.031	1.213	1.253	1.179	1.332	1.076	0.956	1.21	1.081	0.989	1.181	1.122	1.029	1.224	1.209	1.133	1.289
2	1.047	0.946	1.159	1.105	1.014	1.203	1.13	1.049	1.216	1.19	1.111	1.275	1.053	0.943	1.175	1.076	0.986	1.174	1.142	1.054	1.237	1.156	1.073	1.246
1 (most disadvantaged)	1.085	0.983	1.197	1.179	1.088	1.278	1.22	1.127	1.321	1.334	1.246	1.427	1.089	0.982	1.207	1.152	1.062	1.249	1.233	1.133	1.342	1.264	1.177	1.358
Thyroid
5 (least disadvantaged)	1	1	1	1	1	1	1	1	1	1	1	1	1	1	1	1	1	1	1	1	1	1	1	1
4	0.976	0.565	1.686	1.066	0.554	2.052	0.97	0.617	1.527	0.81	0.534	1.231	0.849	0.345	2.088	0.898	0.308	2.62	0.975	0.455	2.09	0.781	0.262	2.332
3	1.514	0.931	2.463	1.746	1.072	2.844	1.463	0.96	2.229	1.161	0.775	1.739	1.636	0.747	3.582	1.209	0.592	2.47	1.371	0.623	3.018	1.053	0.293	3.791
2	1.41	0.822	2.419	1.555	0.949	2.549	1.636	1.181	2.267	1.393	0.986	1.967	1.441	0.748	2.777	1.205	0.497	2.917	1.67	0.91	3.067	1.315	0.532	3.252
1 (most disadvantaged)	1.319	0.807	2.157	1.933	1.262	2.961	1.674	1.137	2.464	1.218	0.839	1.769	1.231	0.701	2.16	1.305	0.589	2.888	1.448	0.815	2.573	1.053	0.442	2.508
Uterus
5 (least disadvantaged)	1	1	1	1	1	1	1	1	1	1	1	1	1	1	1	1	1	1	1	1	1	1	1	1
4	1.064	0.826	1.37	1.093	0.881	1.355	1.342	1.09	1.651	1.056	0.87	1.282	1.066	0.805	1.412	1.173	0.933	1.474	1.221	0.965	1.545	1.151	0.953	1.391
3	1.092	0.855	1.395	1.183	0.951	1.472	1.286	1.038	1.593	1.097	0.936	1.285	1.017	0.776	1.333	1.212	0.953	1.542	1.203	0.948	1.526	1.022	0.857	1.218
2	1.096	0.867	1.384	1.073	0.873	1.318	1.283	1.054	1.562	1.244	1.064	1.455	1.083	0.835	1.406	1.096	0.884	1.358	1.193	0.96	1.483	1.316	1.108	1.564
1 (most disadvantaged)	1.212	0.974	1.508	0.985	0.789	1.231	1.255	1.028	1.534	1.24	1.067	1.442	1.234	0.973	1.564	1.028	0.819	1.29	1.248	1.002	1.553	1.248	1.052	1.48
Bladder
5 (least disadvantaged)	1	1	1	1	1	1	1	1	1	1	1	1	1	1	1	1	1	1	1	1	1	1	1	1
4	1.102	0.958	1.267	0.997	0.87	1.142	1.072	0.932	1.233	1.128	0.991	1.284	1.066	0.914	1.243	0.949	0.818	1.101	1.029	0.889	1.192	1.126	0.969	1.308
3	1.136	0.994	1.299	1.081	0.937	1.248	1.178	1.027	1.351	1.245	1.098	1.411	1.097	0.94	1.281	1.023	0.883	1.186	1.15	0.991	1.334	1.195	1.044	1.368
2	1.212	1.063	1.382	1.148	0.994	1.327	1.152	1.011	1.314	1.302	1.153	1.47	1.122	0.972	1.296	1.039	0.891	1.212	1.082	0.941	1.245	1.253	1.092	1.439
1 (most disadvantaged)	1.216	1.069	1.383	1.192	1.036	1.371	1.225	1.08	1.389	1.492	1.34	1.662	1.127	0.98	1.297	1.05	0.908	1.213	1.14	1.007	1.29	1.387	1.227	1.569
Liver
5 (least disadvantaged)	1	1	1	1	1	1	1	1	1	1	1	1	1	1	1	1	1	1	1	1	1	1	1	1
4	0.96	0.676	1.364	1.081	0.939	1.245	1.015	0.889	1.159	1.072	0.968	1.187	0.968	0.688	1.363	1.074	0.925	1.246	1.02	0.886	1.174	1.038	0.936	1.15
3	0.992	0.752	1.308	1.114	0.934	1.327	1.216	1.064	1.391	1.019	0.921	1.128	0.937	0.706	1.244	1.091	0.909	1.309	1.202	1.044	1.385	1.018	0.918	1.13
2	1.024	0.751	1.398	1.202	1.015	1.424	1.183	1.039	1.346	1.169	1.07	1.278	1.023	0.754	1.386	1.187	0.998	1.413	1.168	1.018	1.34	1.156	1.052	1.271
1 (most disadvantaged)	1.183	0.871	1.606	1.336	1.147	1.555	1.227	1.089	1.381	1.147	1.048	1.255	1.131	0.835	1.533	1.309	1.114	1.538	1.241	1.096	1.406	1.139	1.037	1.25
Stomach
5 (least disadvantaged)	1	1	1	1	1	1	1	1	1	1	1	1	1	1	1	1	1	1	1	1	1	1	1	1
4	1.023	0.923	1.133	1.095	0.977	1.227	1.019	0.916	1.133	1.16	1.017	1.322	1.026	0.927	1.136	1.06	0.942	1.192	1.01	0.906	1.125	1.124	0.982	1.287
3	1.071	0.963	1.19	1.053	0.936	1.184	1.165	1.059	1.281	1.167	1.043	1.307	1.052	0.936	1.182	0.997	0.88	1.13	1.114	1.013	1.225	1.108	0.982	1.251
2	1.1	0.985	1.227	1.121	1.016	1.237	1.119	1.008	1.243	1.244	1.108	1.397	1.052	0.937	1.181	1.069	0.957	1.194	1.088	0.98	1.209	1.174	1.047	1.316
1 (most disadvantaged)	1.002	0.903	1.112	1.162	1.054	1.281	1.126	1.015	1.249	1.381	1.246	1.53	0.986	0.879	1.106	1.09	0.985	1.207	1.089	0.978	1.213	1.283	1.157	1.424
SHR: adjusted sub-hazard ratio; LCL: lower bound of 95% confidence interval; MI: Multiple Imputation; UCL: upper bound of 95% confidence interval.

## Sheet: TableS6
Table S6: Association between socioeconomic disadvantage and all-cause deaths by diagnostic decade, for all solid cancers combined and the 12 most common cancer types.
Cancer type and quintile of area-based relative socioeconomic disadvantage	Adjusted for age at diagnosis, sex (where relevant), cancer type (all solid cancers combined only)												Adjusted for age at diagnosis, sex (where relevant), cancer type (all solid cancers combined only), and cancer spread (post-MI) at diagnosis
	1980-89			1990-99			2000-09			2010-19			1980-89			1990-99			2000-09			2010-19
	SHR	LCI	UCI	SHR	LCI	UCI	SHR	LCI	UCI	SHR	LCI	UCI	SHR	LCI	UCI	SHR	LCI	UCI	SHR	LCI	UCI	SHR	LCI	UCI
All solid cancers combined
5 (least disadvantaged)	1	1	1	1	1	1	1	1	1	1	1	1	1	1	1	1	1	1	1	1	1	1	1	1
4	1.0506	1.02998	1.07163	1.10536	1.08621	1.12484	1.12274	1.10283	1.14302	1.14798	1.12286	1.17367	1.04341	1.02105	1.06626	1.09252	1.07122	1.11425	1.11504	1.0932	1.13732	1.13266	1.10568	1.1603
3	1.1033	1.08235	1.12466	1.14794	1.12868	1.16752	1.20167	1.18084	1.22287	1.25967	1.23295	1.28697	1.0992	1.07609	1.12281	1.13132	1.1101	1.15294	1.19397	1.17114	1.21725	1.23191	1.20335	1.26114
2	1.13362	1.11213	1.15552	1.213	1.19319	1.23313	1.26357	1.24208	1.28543	1.3607	1.33256	1.38944	1.12417	1.10035	1.14851	1.1924	1.1702	1.21503	1.24741	1.22371	1.27156	1.3221	1.2921	1.3528
1 (most disadvantaged)	1.14786	1.12581	1.17033	1.26493	1.24406	1.28615	1.35889	1.33567	1.38252	1.51969	1.48915	1.55086	1.13771	1.11351	1.16245	1.23629	1.21279	1.26025	1.33413	1.30892	1.35984	1.46557	1.43339	1.49847
Prostate
5 (least disadvantaged)	1	1	1	1	1	1	1	1	1	1	1	1	1	1	1	1	1	1	1	1	1	1	1	1
4	1.00048	0.942136	1.06244	1.12007	1.07811	1.16366	1.13265	1.08993	1.17705	1.22913	1.15795	1.30468	1.00609	0.945202	1.0709	1.10084	1.05653	1.147	1.13077	1.08524	1.17821	1.21755	1.14108	1.29915
3	1.07563	1.01433	1.14063	1.18535	1.14204	1.23031	1.24202	1.19615	1.28965	1.38332	1.3055	1.46579	1.07613	1.01285	1.14337	1.16255	1.11604	1.211	1.22658	1.17663	1.27864	1.33657	1.25296	1.42575
2	1.12323	1.06105	1.18905	1.26397	1.21961	1.30993	1.35827	1.30905	1.40934	1.51979	1.43529	1.60926	1.11995	1.05461	1.18933	1.22754	1.18113	1.27578	1.307	1.25521	1.36093	1.47008	1.37925	1.56688
1 (most disadvantaged)	1.10623	1.04155	1.17493	1.31804	1.26995	1.36794	1.50962	1.45396	1.56742	1.77019	1.67318	1.87282	1.09401	1.02679	1.16564	1.2797	1.23105	1.33028	1.4516	1.39251	1.51319	1.66016	1.55943	1.7674
Breast
5 (least disadvantaged)	1	1	1	1	1	1	1	1	1	1	1	1	1	1	1	1	1	1	1	1	1	1	1	1
4	1.07276	1.02237	1.12563	1.11832	1.07208	1.16655	1.15054	1.09544	1.20842	1.24812	1.16358	1.3388	1.06818	1.01408	1.12516	1.10426	1.05323	1.15776	1.10839	1.05265	1.16708	1.2261	1.13738	1.32175
3	1.14913	1.09583	1.20501	1.16763	1.1201	1.21718	1.18442	1.12833	1.24329	1.35298	1.26167	1.45091	1.13467	1.07766	1.19469	1.17838	1.12587	1.23333	1.15688	1.09932	1.21746	1.32337	1.22926	1.42469
2	1.1875	1.13319	1.24441	1.2104	1.16194	1.26089	1.32261	1.26205	1.38607	1.51865	1.41941	1.62483	1.1814	1.1229	1.24294	1.20089	1.14593	1.25849	1.26536	1.20262	1.33137	1.4447	1.34488	1.55192
1 (most disadvantaged)	1.16737	1.11125	1.22632	1.27993	1.22822	1.33382	1.38746	1.32343	1.45458	1.69424	1.58557	1.81035	1.14235	1.08296	1.20501	1.25782	1.2011	1.31722	1.31677	1.25182	1.3851	1.53848	1.43133	1.65364
Melanoma
5 (least disadvantaged)	1	1	1	1	1	1	1	1	1	1	1	1	1	1	1	1	1	1	1	1	1	1	1	1
4	1.04822	0.981845	1.11908	1.0785	1.02286	1.13716	1.0902	1.03581	1.14744	1.1436	1.06635	1.22645	1.04781	0.977317	1.12339	1.06228	1.00405	1.12389	1.07902	1.02006	1.14139	1.11135	1.031	1.19796
3	1.12912	1.06099	1.20162	1.12466	1.06673	1.18574	1.1549	1.09738	1.21544	1.29981	1.21379	1.39192	1.08739	1.01282	1.16745	1.10297	1.04256	1.16688	1.136	1.07295	1.20276	1.27812	1.18846	1.37456
2	1.29515	1.21693	1.3784	1.24851	1.18695	1.31325	1.21486	1.15538	1.27741	1.4004	1.31063	1.49631	1.28259	1.19884	1.3722	1.22127	1.15828	1.28769	1.19585	1.13132	1.26406	1.32807	1.23549	1.42758
1 (most disadvantaged)	1.25487	1.17568	1.3394	1.2845	1.21824	1.35437	1.33367	1.2672	1.40363	1.59422	1.49325	1.70203	1.25558	1.1708	1.34649	1.25285	1.18496	1.32463	1.30423	1.23094	1.38189	1.49041	1.38716	1.60134
Colorectal
5 (least disadvantaged)	1	1	1	1	1	1	1	1	1	1	1	1	1	1	1	1	1	1	1	1	1	1	1	1
4	1.11024	1.0639	1.1586	1.12719	1.08632	1.16961	1.11941	1.0781	1.1623	1.1163	1.06232	1.17302	1.10886	1.0558	1.16459	1.12594	1.08098	1.17276	1.11246	1.06734	1.15949	1.09253	1.03541	1.15279
3	1.15097	1.10426	1.19965	1.12465	1.08482	1.16595	1.16025	1.11778	1.20434	1.15326	1.09881	1.21041	1.13796	1.08497	1.19353	1.10995	1.065	1.15679	1.11989	1.07344	1.16835	1.11654	1.05901	1.1772
2	1.20267	1.15437	1.253	1.22743	1.18489	1.2715	1.2288	1.18546	1.27372	1.2698	1.21218	1.33016	1.18246	1.12499	1.24288	1.20739	1.15995	1.25676	1.19201	1.14505	1.2409	1.1942	1.1341	1.25748
1 (most disadvantaged)	1.21747	1.16741	1.26967	1.26736	1.22328	1.31303	1.34881	1.30171	1.39763	1.39332	1.33159	1.45791	1.19411	1.13598	1.25521	1.23831	1.18944	1.28919	1.28835	1.23769	1.34108	1.31109	1.24765	1.37775
Lung
5 (least disadvantaged)	1	1	1	1	1	1	1	1	1	1	1	1	1	1	1	1	1	1	1	1	1	1	1	1
4	1.02765	0.976447	1.08153	1.11989	1.06789	1.17442	1.10331	1.05505	1.15379	1.08994	1.0414	1.14073	1.01508	0.962372	1.07068	1.08685	1.03368	1.14274	1.11579	1.06396	1.17014	1.09834	1.04641	1.15286
3	1.06233	1.01116	1.11608	1.14724	1.09713	1.19964	1.14388	1.09556	1.19434	1.17063	1.12125	1.22218	1.05957	1.00667	1.11525	1.13825	1.08491	1.19421	1.16756	1.11543	1.22213	1.17628	1.12306	1.23203
2	1.06677	1.01654	1.11948	1.19462	1.14351	1.24801	1.16281	1.11601	1.21158	1.21971	1.17022	1.2713	1.05374	1.00145	1.10877	1.16916	1.11525	1.22566	1.18866	1.13764	1.24196	1.22178	1.1684	1.27761
1 (most disadvantaged)	1.10722	1.05571	1.16125	1.19551	1.14575	1.24744	1.24347	1.1945	1.29444	1.32966	1.27808	1.38332	1.08602	1.0337	1.141	1.15816	1.10658	1.21213	1.25262	1.20028	1.30725	1.32509	1.26959	1.383
Kidney
5 (least disadvantaged)	1	1	1	1	1	1	1	1	1	1	1	1	1	1	1	1	1	1	1	1	1	1	1	1
4	1.00566	0.890185	1.13612	1.05346	0.956533	1.1602	1.11355	1.00973	1.22803	1.16468	1.01846	1.33189	0.973728	0.843727	1.12376	1.09271	0.969893	1.23108	1.07062	0.95421	1.20124	1.01913	0.878171	1.18271
3	1.06846	0.949745	1.20201	1.09862	0.997189	1.21036	1.24036	1.12661	1.36558	1.44835	1.27467	1.64571	1.03508	0.903392	1.18596	1.14766	1.02768	1.28165	1.19464	1.069	1.33506	1.22897	1.05751	1.42823
2	1.10932	0.990351	1.24259	1.20684	1.10096	1.3229	1.26319	1.1514	1.38584	1.64806	1.458	1.86288	1.07159	0.940545	1.22088	1.16053	1.03889	1.2964	1.15639	1.03664	1.28998	1.39696	1.21458	1.60673
1 (most disadvantaged)	1.14632	1.02283	1.28472	1.25775	1.14794	1.37806	1.35483	1.23713	1.48373	1.76672	1.56655	1.99247	1.11265	0.975237	1.26943	1.23256	1.10798	1.37114	1.24001	1.11421	1.38002	1.46799	1.27871	1.68528
Pancreas
5 (least disadvantaged)	1	1	1	1	1	1	1	1	1	1	1	1	1	1	1	1	1	1	1	1	1	1	1	1
4	1.00168	0.89943	1.11555	1.09385	0.999493	1.19712	1.12409	1.03894	1.21621	1.21467	1.13221	1.30315	1.02426	0.914697	1.14694	1.07149	0.973979	1.17877	1.12109	1.0315	1.21846	1.17567	1.09184	1.26595
3	1.15278	1.03997	1.27783	1.14238	1.04847	1.24469	1.20028	1.11257	1.2949	1.30769	1.22042	1.4012	1.1302	1.01347	1.26038	1.10911	1.01441	1.21265	1.2075	1.11527	1.30737	1.25074	1.16275	1.3454
2	1.03442	0.93545	1.14387	1.15746	1.06274	1.26064	1.19842	1.11109	1.29261	1.29238	1.20797	1.38269	1.04304	0.936507	1.1617	1.13495	1.03804	1.2409	1.2204	1.12535	1.32348	1.26576	1.17923	1.35864
1 (most disadvantaged)	1.06993	0.965085	1.18617	1.21047	1.10968	1.32042	1.28698	1.19379	1.38744	1.45139	1.35801	1.55119	1.06561	0.953652	1.19072	1.17599	1.0737	1.28803	1.31009	1.21083	1.4175	1.37882	1.28462	1.47994
Thyroid
5 (least disadvantaged)	1	1	1	1	1	1	1	1	1	1	1	1	1	1	1	1	1	1	1	1	1	1	1	1
4	0.890489	0.694675	1.1415	0.94746	0.766849	1.17061	1.20683	0.996062	1.46219	0.90466	0.704101	1.16235	0.822212	0.632046	1.06959	0.921787	0.744242	1.14169	1.1996	0.984948	1.46103	0.87434	0.676387	1.13023
3	1.26621	1.00186	1.60032	1.44524	1.1877	1.75862	1.45212	1.20168	1.75475	1.25693	0.993177	1.59072	1.34724	1.06952	1.69708	1.2983	1.05043	1.60466	1.39548	1.13937	1.70915	1.21277	0.945229	1.55604
2	1.18007	0.92739	1.5016	1.16181	0.952172	1.4176	1.55665	1.29591	1.86985	1.53513	1.22699	1.92064	1.23683	0.978519	1.56332	1.07785	0.872991	1.33079	1.53683	1.27406	1.8538	1.49559	1.18427	1.88875
1 (most disadvantaged)	1.2006	0.938422	1.53603	1.5107	1.24051	1.83974	1.67807	1.39739	2.01513	1.54963	1.2395	1.93735	1.14046	0.887925	1.46482	1.38546	1.1318	1.69596	1.59957	1.32358	1.93312	1.4675	1.16486	1.84877
Uterus
5 (least disadvantaged)	1	1	1	1	1	1	1	1	1	1	1	1	1	1	1	1	1	1	1	1	1	1	1	1
4	1.19392	1.03992	1.37072	0.963945	0.858335	1.08255	1.2636	1.11082	1.43739	1.0419	0.897698	1.20926	1.13997	0.979261	1.32706	0.952389	0.844756	1.07374	1.23027	1.0722	1.41164	1.12743	0.954777	1.33129
3	1.26541	1.11297	1.43874	1.17314	1.04486	1.31716	1.24293	1.09152	1.41535	1.23006	1.0673	1.41763	1.21803	1.06464	1.39353	1.12465	0.992212	1.27476	1.23385	1.07135	1.421	1.21173	1.03192	1.42287
2	1.25593	1.10485	1.42768	1.2172	1.09167	1.35716	1.29414	1.14669	1.46056	1.24056	1.07938	1.42581	1.24058	1.08681	1.41612	1.17575	1.04994	1.31664	1.29589	1.13677	1.47728	1.31645	1.12261	1.54377
1 (most disadvantaged)	1.30399	1.14438	1.48586	1.18552	1.0621	1.32327	1.36313	1.21076	1.53467	1.3273	1.15868	1.52044	1.28923	1.1227	1.48046	1.1544	1.03191	1.29144	1.3583	1.18602	1.5556	1.39139	1.19618	1.61846
Bladder
5 (least disadvantaged)	1	1	1	1	1	1	1	1	1	1	1	1	1	1	1	1	1	1	1	1	1	1	1	1
4	1.16273	1.06233	1.27261	1.04948	0.963887	1.14268	1.05298	0.966478	1.14722	1.13961	1.03018	1.26066	1.17377	1.0665	1.29182	0.999934	0.91062	1.09801	1.02853	0.935341	1.131	1.14368	1.02515	1.27592
3	1.21047	1.11166	1.31807	1.05966	0.977	1.14931	1.16576	1.06995	1.27015	1.27055	1.15207	1.40121	1.21945	1.11375	1.33519	1.03022	0.94411	1.12419	1.16409	1.06318	1.27457	1.23171	1.10818	1.36902
2	1.2521	1.15301	1.35971	1.12078	1.0337	1.2152	1.14937	1.05898	1.24747	1.32632	1.20583	1.45885	1.23635	1.13086	1.35168	1.05461	0.965507	1.15193	1.12215	1.02594	1.22739	1.28833	1.16087	1.42979
1 (most disadvantaged)	1.28663	1.17994	1.40298	1.25997	1.16499	1.3627	1.30231	1.20277	1.41008	1.47221	1.34302	1.61384	1.23391	1.11788	1.36198	1.18914	1.09288	1.29388	1.25768	1.15274	1.37217	1.4159	1.27996	1.56628
Liver
5 (least disadvantaged)	1	1	1	1	1	1	1	1	1	1	1	1	1	1	1	1	1	1	1	1	1	1	1	1
4	0.929317	0.696397	1.24014	1.11974	0.94826	1.32223	1.09601	0.969421	1.23914	1.15002	1.03944	1.27238	0.932407	0.698886	1.24395	1.11419	0.940447	1.32004	1.09963	0.969755	1.2469	1.12968	1.01905	1.25233
3	0.910358	0.688788	1.2032	1.11896	0.949977	1.318	1.25663	1.12284	1.40636	1.13674	1.03054	1.25389	0.878319	0.664435	1.16105	1.09889	0.930189	1.29818	1.24136	1.10521	1.39429	1.1311	1.02047	1.25372
2	0.965489	0.751387	1.2406	1.31325	1.11949	1.54056	1.25547	1.12769	1.39773	1.246	1.13514	1.3677	0.958729	0.747176	1.23018	1.30945	1.11517	1.53757	1.23492	1.10531	1.37972	1.2407	1.12875	1.36375
1 (most disadvantaged)	1.15383	0.908413	1.46554	1.36966	1.17843	1.59192	1.23607	1.10949	1.3771	1.27991	1.17045	1.39961	1.1154	0.881219	1.41181	1.34786	1.15481	1.57319	1.24202	1.11206	1.38717	1.27391	1.16196	1.39665
Stomach
5 (least disadvantaged)	1	1	1	1	1	1	1	1	1	1	1	1	1	1	1	1	1	1	1	1	1	1	1	1
4	0.979033	0.891941	1.07463	1.06659	0.976067	1.1655	1.04421	0.953739	1.14327	1.18597	1.0724	1.31158	0.995658	0.89715	1.10498	1.04303	0.947863	1.14776	1.04366	0.944511	1.15322	1.15086	1.03338	1.2817
3	1.04334	0.953359	1.14181	1.0695	0.980486	1.16658	1.20404	1.1025	1.31493	1.22987	1.11421	1.35753	1.04669	0.945856	1.15827	1.01451	0.921158	1.11733	1.17586	1.06999	1.2922	1.16365	1.04896	1.29087
2	1.07129	0.978777	1.17255	1.16526	1.07227	1.26631	1.17928	1.08202	1.28529	1.30086	1.18328	1.43014	1.05194	0.950006	1.16481	1.1291	1.0307	1.23691	1.16437	1.05882	1.28045	1.24009	1.1225	1.37001
1 (most disadvantaged)	1.04006	0.949045	1.1398	1.20861	1.11148	1.31423	1.1993	1.10048	1.30701	1.50579	1.37439	1.64976	1.05212	0.94987	1.16538	1.15048	1.04874	1.2621	1.16844	1.06201	1.28554	1.42023	1.28765	1.56646
SHR: adjusted sub-hazard ratio; LCL: lower bound of 95% confidence interval; MI: Multiple Imputation; UCL: upper bound of 95% confidence interval.

## Sheet: TableS7
Table S7: Association between socioeconomic disadvantage and cancer-specific deaths or all-cause deaths, by period of diagnosis, including results from main and sensitivity analyses.
Quintile of area-based relative socioeconomic disadvantage	Cancer-specific deaths															All-cause deaths
	1980-89			1990-99			2000-09			2010-19						1980-89			1990-99			2000-09			2010-19
	SHR	LCI	UCI	SHR	LCI	UCI	SHR	LCI	UCI	SHR	LCI	UCI	SHR	LCI	UCI	SHR	LCI	UCI	SHR	LCI	UCI	SHR	LCI	UCI	SHR	LCI	UCI
All solid cancers combined
Main analysis: Model included SES, age at diagnosis, cancer spread (after imputation), cancer type and sex
5, least disadvantaged	1	1	1	1	1	1	1	1	1	1	1	1	─	─	─	1	1	1	1	1	1	1	1	1	1	1	1	─	─	─
4	0.989	0.965	1.015	1.036	1.014	1.058	1.071	1.047	1.097	1.107	1.079	1.135	─	─	─	1.04341	1.02105	1.06626	1.09252	1.07122	1.11425	1.11504	1.0932	1.13732	1.13266	1.10568	1.1603	─	─	─
3	1.01	0.984	1.037	1.049	1.024	1.073	1.122	1.098	1.148	1.188	1.157	1.22	─	─	─	1.0992	1.07609	1.12281	1.13132	1.1101	1.15294	1.19397	1.17114	1.21725	1.23191	1.20335	1.26114	─	─	─
2	1.027	1.002	1.052	1.096	1.074	1.119	1.143	1.116	1.17	1.254	1.223	1.287	─	─	─	1.12417	1.10035	1.14851	1.1924	1.1702	1.21503	1.24741	1.22371	1.27156	1.3221	1.2921	1.3528	─	─	─
1, most disadvantaged	1.041	1.015	1.069	1.113	1.089	1.137	1.21	1.183	1.238	1.352	1.323	1.382	─	─	─	1.13771	1.11351	1.16245	1.23629	1.21279	1.26025	1.33413	1.30892	1.35984	1.46557	1.43339	1.49847	─	─	─
Sensitivity analysis: Model included SES, age at diagnosis, NSWCR cancer spread, cancer type and sex
5, least disadvantaged	1	1	1	1	1	1	1	1	1	1	1	1	─	─	─	1	1	1	1	1	1	1	1	1	1	1	1	─	─	─
4	0.991	0.967	1.017	1.042	1.02	1.064	1.077	1.053	1.101	1.11	1.083	1.137	─	─	─	1.044	1.02159	1.0669	1.09288	1.07161	1.11458	1.11661	1.09491	1.13873	1.13358	1.10736	1.16042	─	─	─
3	1.017	0.991	1.044	1.06	1.036	1.084	1.132	1.108	1.156	1.195	1.164	1.227	─	─	─	1.10276	1.07972	1.1263	1.1349	1.11368	1.15653	1.19808	1.17562	1.22096	1.23656	1.20841	1.26535	─	─	─
2	1.033	1.009	1.058	1.116	1.095	1.138	1.158	1.132	1.184	1.264	1.233	1.296	─	─	─	1.12691	1.10305	1.15129	1.20263	1.18051	1.22516	1.25766	1.23421	1.28156	1.32898	1.2998	1.35881	─	─	─
1, most disadvantaged	1.049	1.023	1.075	1.138	1.115	1.161	1.228	1.2	1.255	1.371	1.342	1.4	─	─	─	1.14089	1.11667	1.16564	1.24842	1.22475	1.27255	1.3439	1.31875	1.36952	1.48121	1.44917	1.51395	─	─	─
Sensitivity analysis: Model included SES, age at diagnosis, cancer spread (after imputation), cancer type, sex and CCI, for last diagnostic period only
5, least disadvantaged	─	─	─	─	─	─	─	─	─	1	1	1	─	─	─	─	─	─	─	─	─	─	─	─	1	1	1	─	─	─
4	─	─	─	─	─	─	─	─	─	1.082	1.05	1.114	─	─	─	─	─	─	─	─	─	─	─	─	1.12038	1.09314	1.14831	─	─	─
3	─	─	─	─	─	─	─	─	─	1.153	1.12	1.187	─	─	─	─	─	─	─	─	─	─	─	─	1.21675	1.18837	1.24582	─	─	─
2	─	─	─	─	─	─	─	─	─	1.205	1.175	1.235	─	─	─	─	─	─	─	─	─	─	─	─	1.29635	1.26639	1.32702	─	─	─
1, most disadvantaged	─	─	─	─	─	─	─	─	─	1.296	1.263	1.329	─	─	─	─	─	─	─	─	─	─	─	─	1.42248	1.39074	1.45496	─	─	─
Sensitivity analysis: Model included SES, age at diagnosis, cancer spread (after imputation), cancer type, sex and remoteness
5, least disadvantaged	1	1	1	1	1	1	1	1	1	1	1	1	─	─	─	1	1	1	1	1	1	1	1	1	1	1	1
4	0.99	0.965	1.016	1.033	1.011	1.056	1.065	1.04	1.089	1.095	1.068	1.123	─	─	─	1.0395	1.01708	1.06241	1.08959	1.06826	1.11136	1.10986	1.08795	1.13222	1.12572	1.09869	1.15341	─	─	─
3	1.011	0.984	1.038	1.043	1.019	1.068	1.112	1.087	1.137	1.169	1.138	1.2	─	─	─	1.09127	1.06788	1.11517	1.12618	1.10473	1.14804	1.1857	1.16264	1.20921	1.21934	1.19051	1.24886	─	─	─
2	1.027	1.001	1.054	1.088	1.065	1.11	1.129	1.102	1.156	1.227	1.195	1.26	─	─	─	1.11408	1.08979	1.13891	1.18439	1.16162	1.2076	1.23573	1.21146	1.26049	1.30461	1.27417	1.33577	─	─	─
1, most disadvantaged	1.042	1.015	1.069	1.104	1.081	1.128	1.196	1.169	1.223	1.321	1.292	1.35	─	─	─	1.13065	1.10625	1.15559	1.22731	1.20331	1.25178	1.32056	1.29468	1.34696	1.44294	1.41018	1.47647	─	─	─
Sensitivity analysis: Censoring individuals at the second occurrence of any cancer
5, least disadvantaged	1	1	1	1	1	1	1	1	1	1	1	1	─	─	─	1	1	1	1	1	1	1	1	1	1	1	1	─	─	─
4	1.003	0.977	1.03	1.043	1.017	1.07	1.072	1.043	1.101	1.096	1.067	1.126	─	─	─	1.04851	1.02458	1.07299	1.09384	1.0706	1.1176	1.11451	1.09056	1.139	1.12279	1.09448	1.15184	─	─	─
3	1.021	0.994	1.049	1.053	1.026	1.081	1.124	1.099	1.15	1.178	1.145	1.212	─	─	─	1.10267	1.07807	1.12782	1.12995	1.10692	1.15345	1.19598	1.17098	1.22151	1.22487	1.19482	1.25568	─	─	─
2	1.041	1.014	1.068	1.098	1.069	1.128	1.155	1.126	1.184	1.243	1.209	1.279	─	─	─	1.12656	1.1013	1.1524	1.18885	1.16485	1.21334	1.2517	1.22559	1.27836	1.31729	1.28571	1.34965	─	─	─
1, most disadvantaged	1.049	1.02	1.079	1.114	1.085	1.144	1.222	1.196	1.249	1.34	1.311	1.371	─	─	─	1.13355	1.10801	1.15967	1.22451	1.19933	1.25021	1.33475	1.30729	1.3628	1.45653	1.42279	1.49106	─	─	─
Post-hoc sensitivity analysis: Excluding individuals with a first primary invasive cancer of prostate or breast cancer
5, least disadvantaged	1	1	1	1	1	1	1	1	1	1	1	1	─	─	─	1	1	1	1	1	1	1	1	1	1	1	1	─	─	─
4	0.99	0.963	1.017	1.037	1.008	1.068	1.064	1.038	1.091	1.086	1.054	1.118	─	─	─	1.04221	1.01672	1.06834	1.0878	1.06271	1.11348	1.10528	1.08033	1.13081	1.10922	1.08069	1.1385	─	─	─
3	1.015	0.991	1.04	1.045	1.018	1.073	1.116	1.087	1.145	1.159	1.126	1.193	─	─	─	1.09774	1.07168	1.12443	1.11454	1.08982	1.13983	1.1781	1.15231	1.20446	1.19971	1.16987	1.23032	─	─	─
2	1.03	1.007	1.054	1.103	1.075	1.132	1.129	1.097	1.161	1.213	1.184	1.244	─	─	─	1.11983	1.09296	1.14735	1.18037	1.15454	1.20679	1.21909	1.19266	1.24611	1.27549	1.24456	1.30718	─	─	─
1, most disadvantaged	1.058	1.031	1.085	1.122	1.093	1.152	1.193	1.163	1.225	1.309	1.276	1.342	─	─	─	1.14319	1.11578	1.17128	1.2237	1.19664	1.25137	1.29943	1.27168	1.32778	1.40702	1.37413	1.4407	─	─	─
Post-hoc sensitivity analysis: Model included SES, age at diagnosis, cancer spread (after imputation), cancer type, sex, CCI and remoteness for the last period of diagnosis only
5, least disadvantaged	─	─	─	─	─	─	─	─	─	1	1	1	─	─	─	─	─	─	─	─	─	─	─	─	─	─	─	─	─	─
4	─	─	─	─	─	─	─	─	─	1.091	1.063	1.119	─	─	─	─	─	─	─	─	─	─	─	─	─	─	─	─	─	─
3	─	─	─	─	─	─	─	─	─	1.162	1.132	1.194	─	─	─	─	─	─	─	─	─	─	─	─	─	─	─	─	─	─
2	─	─	─	─	─	─	─	─	─	1.218	1.185	1.251	─	─	─	─	─	─	─	─	─	─	─	─	─	─	─	─	─	─
1, most disadvantaged	─	─	─	─	─	─	─	─	─	1.306	1.277	1.336	─	─	─	─	─	─	─	─	─	─	─	─	─	─	─	─	─	─
Post-hoc sensitivity analysis: Excluding individuals with a first primary invasive cancer of prostate or breast cancer and adjusting for CCI and remoteness, for the last period of diagnosis only
5, least disadvantaged	─	─	─	─	─	─	─	─	─	1	1	1	─	─	─	─	─	─	─	─	─	─	─	─	─	─	─	─	─	─
4	─	─	─	─	─	─	─	─	─	1.071	1.039	1.103	─	─	─	─	─	─	─	─	─	─	─	─	─	─	─	─	─	─
3	─	─	─	─	─	─	─	─	─	1.135	1.102	1.169	─	─	─	─	─	─	─	─	─	─	─	─	─	─	─	─	─	─
2	─	─	─	─	─	─	─	─	─	1.18	1.15	1.211	─	─	─	─	─	─	─	─	─	─	─	─	─	─	─	─	─	─
1, most disadvantaged	─	─	─	─	─	─	─	─	─	1.266	1.233	1.3	─	─	─	─	─	─	─	─	─	─	─	─	─	─	─	─	─	─
Post-hoc sensitivity analysis: Weighted by the 12 common cancers, with the remaining cancer types grouped as "Other12"
5, least disadvantaged	─	─	─	1	1	1	1	1	1	1	1	1	─	─	─	─	─	─	─	─	─	─	─	─	─	─	─	─	─	─
4	─	─	─	1.04	0.97	1.1	1.06	1	1.13	1.1	1.02	1.18	─	─	─	─	─	─	─	─	─	─	─	─	─	─	─	─	─	─
3	─	─	─	1.04	0.98	1.11	1.1	1.04	1.17	1.19	1.11	1.27	─	─	─	─	─	─	─	─	─	─	─	─	─	─	─	─	─	─
2	─	─	─	1.09	1.03	1.16	1.14	1.07	1.21	1.24	1.16	1.33	─	─	─	─	─	─	─	─	─	─	─	─	─	─	─	─	─	─
1, most disadvantaged	─	─	─	1.11	1.05	1.18	1.2	1.13	1.27	1.36	1.27	1.45	─	─	─	─	─	─	─	─	─	─	─	─	─	─	─	─	─	─
Post-hoc sensitivity analysis: Weighted by the 19 common cancers, with a smaller residual remaining cancer types group as "Other19" category
5, least disadvantaged	─	─	─	1	1	1	1	1	1	1	1	1	─	─	─	─	─	─	─	─	─	─	─	─	─	─	─	─	─	─
4	─	─	─	1.05	0.97	1.13	1.08	1	1.16	1.11	1.02	1.21	─	─	─	─	─	─	─	─	─	─	─	─	─	─	─	─	─	─
3	─	─	─	1.06	0.99	1.14	1.12	1.04	1.2	1.2	1.1	1.31	─	─	─	─	─	─	─	─	─	─	─	─	─	─	─	─	─	─
2	─	─	─	1.11	1.04	1.19	1.15	1.07	1.23	1.26	1.16	1.36	─	─	─	─	─	─	─	─	─	─	─	─	─	─	─	─	─	─
1, most disadvantaged	─	─	─	1.13	1.05	1.21	1.22	1.14	1.31	1.37	1.26	1.48	─	─	─	─	─	─	─	─	─	─	─	─	─	─	─	─	─	─
Post-hoc sensitivity analysis: Model included SES, age at diagnosis, cancer spread (after imputation), cancer type, sex and NCI, for last diagnostic period only
5, least disadvantaged	─	─	─	─	─	─	─	─	─	1	1	1	─	─	─	─	─	─	─	─	─	─	─	─	─	─	─	─	─	─
4	─	─	─	─	─	─	─	─	─	1.1	1.08	1.13	─	─	─	─	─	─	─	─	─	─	─	─	─	─	─	─	─	─
3	─	─	─	─	─	─	─	─	─	1.18	1.15	1.21	─	─	─	─	─	─	─	─	─	─	─	─	─	─	─	─	─	─
2	─	─	─	─	─	─	─	─	─	1.24	1.21	1.28	─	─	─	─	─	─	─	─	─	─	─	─	─	─	─	─	─	─
1, most disadvantaged	─	─	─	─	─	─	─	─	─	1.34	1.31	1.37	─	─	─	─	─	─	─	─	─	─	─	─	─	─	─	─	─	─
Prostate
Main analysis: Model included SES, age at diagnosis and cancer spread (after imputation)
5, least disadvantaged	1	1	1	1	1	1	1	1	1	1	1	1	─	─	─	1	1	1	1	1	1	1	1	1	1	1	1	─	─	─
4	0.963	0.882	1.052	1.054	0.964	1.152	1.076	0.993	1.165	1.224	1.096	1.367	─	─	─	1.00609	0.945202	1.0709	1.10084	1.05653	1.147	1.13077	1.08524	1.17821	1.21755	1.14108	1.29915	─	─	─
3	0.96	0.88	1.049	1.041	0.972	1.116	1.177	1.092	1.269	1.346	1.211	1.497	─	─	─	1.07613	1.01285	1.14337	1.16255	1.11604	1.211	1.22658	1.17663	1.27864	1.33657	1.25296	1.42575	─	─	─
2	0.952	0.877	1.033	1.091	1.018	1.169	1.218	1.126	1.318	1.46	1.314	1.622	─	─	─	1.11995	1.05461	1.18933	1.22754	1.18113	1.27578	1.307	1.25521	1.36093	1.47008	1.37925	1.56688	─	─	─
1, most disadvantaged	0.919	0.847	0.997	1.077	1.006	1.152	1.289	1.196	1.389	1.582	1.435	1.744	─	─	─	1.09401	1.02679	1.16564	1.2797	1.23105	1.33028	1.4516	1.39251	1.51319	1.66016	1.55943	1.7674	─	─	─
Sensitivity analysis: Using period of diagnosis based on introduction and changes to PSA testing guidelines
	1980-89			1990-99			2000-09			2010-14			2015-19			1980-89			1990-99			2000-09			2010-14			2015-19
5, least disadvantaged	1	1	1	1	1	1	1	1	1	1	1	1	1	1	1	1	1	1	1	1	1	1	1	1	1	1	1	1	1	1
4	0.963	0.882	1.052	1.054	0.964	1.152	1.076	0.993	1.165	1.176	1.017	1.361	1.306	0.591	2.885	1.00609	0.945202	1.0709	1.10084	1.05653	1.147	1.13077	1.08524	1.17821	1.19157	1.10236	1.28801	1.27564	1.13419	1.43473
3	0.96	0.88	1.049	1.041	0.972	1.116	1.177	1.092	1.269	1.308	1.136	1.506	1.406	1.096	1.804	1.07613	1.01285	1.14337	1.16255	1.11604	1.211	1.22658	1.17663	1.27864	1.31216	1.21413	1.4181	1.38442	1.23611	1.55053
2	0.952	0.877	1.033	1.091	1.018	1.169	1.218	1.126	1.318	1.397	1.221	1.598	1.556	1.251	1.937	1.11995	1.05461	1.18933	1.22754	1.18113	1.27578	1.307	1.25521	1.36093	1.43037	1.32436	1.54487	1.54474	1.37917	1.73018
1, most disadvantaged	0.919	0.847	0.997	1.077	1.006	1.152	1.289	1.196	1.389	1.506	1.319	1.719	1.715	1.08	2.724	1.09401	1.02679	1.16564	1.2797	1.23105	1.33028	1.4516	1.39251	1.51319	1.61419	1.49707	1.74047	1.75555	1.56948	1.96369
Post-hoc sensitivity analysis: Age at diagnosis groups 0-39 and 40-49 years were combined
5, least disadvantaged	1	1	1	1	1	1	1	1	1	1	1	1	─	─	─	─	─	─	─	─	─	─	─	─	─	─	─	─	─	─
4	0.963	0.882	1.052	1.054	0.983	1.131	1.076	0.994	1.165	1.224	1.096	1.367	─	─	─	─	─	─	─	─	─	─	─	─	─	─	─	─	─	─
3	0.96	0.879	1.049	1.041	0.972	1.116	1.177	1.092	1.269	1.346	1.211	1.497	─	─	─	─	─	─	─	─	─	─	─	─	─	─	─	─	─	─
2	0.951	0.876	1.032	1.091	1.019	1.169	1.218	1.126	1.318	1.46	1.314	1.622	─	─	─	─	─	─	─	─	─	─	─	─	─	─	─	─	─	─
1, most disadvantaged	0.918	0.846	0.996	1.077	1.007	1.151	1.289	1.196	1.389	1.582	1.435	1.744	─	─	─	─	─	─	─	─	─	─	─	─	─	─	─	─	─	─
Post-hoc sensitivity analysis: Model included SES, age at diagnosis and cancer spread (after imputation), excluding local spread of disease
5, least disadvantaged	1	1	1	1	1	1	1	1	1	1	1	1	─	─	─	─	─	─	─	─	─	─	─	─	─	─	─	─	─	─
4	0.986	0.869	1.118	0.962	0.856	1.081	0.973	0.861	1.1	1.221	1.065	1.4	─	─	─	─	─	─	─	─	─	─	─	─	─	─	─	─	─	─
3	1.031	0.906	1.173	0.995	0.886	1.118	1.08	0.956	1.219	1.345	1.178	1.536	─	─	─	─	─	─	─	─	─	─	─	─	─	─	─	─	─	─
2	1.025	0.906	1.159	1.041	0.93	1.164	1.092	0.975	1.223	1.41	1.234	1.612	─	─	─	─	─	─	─	─	─	─	─	─	─	─	─	─	─	─
1, most disadvantaged	0.972	0.855	1.105	1.04	0.93	1.164	1.124	1.004	1.259	1.516	1.334	1.724	─	─	─	─	─	─	─	─	─	─	─	─	─	─	─	─	─	─
Breast (female)
Main analysis: Model included SES, age at diagnosis and cancer spread (after imputation)
5, least disadvantaged	1	1	1	1	1	1	1	1	1	1	1	1	─	─	─	1	1	1	1	1	1	1	1	1	1	1	1	─	─	─
4	1.02	0.955	1.089	1.063	0.991	1.14	1.081	1.008	1.16	1.114	1.015	1.223	─	─	─	1.06818	1.01408	1.12516	1.10426	1.05323	1.15776	1.10839	1.05265	1.16708	1.2261	1.13738	1.32175	─	─	─
3	1.064	0.995	1.137	1.114	1.043	1.19	1.077	1.004	1.155	1.223	1.1	1.36	─	─	─	1.13467	1.07766	1.19469	1.17838	1.12587	1.23333	1.15688	1.09932	1.21746	1.32337	1.22926	1.42469	─	─	─
2	1.103	1.026	1.185	1.109	1.045	1.177	1.179	1.103	1.261	1.284	1.161	1.422	─	─	─	1.1814	1.1229	1.24294	1.20089	1.14593	1.25849	1.26536	1.20262	1.33137	1.4447	1.34488	1.55192	─	─	─
1, most disadvantaged	1.033	0.957	1.115	1.128	1.055	1.205	1.195	1.108	1.29	1.348	1.226	1.482	─	─	─	1.14235	1.08296	1.20501	1.25782	1.2011	1.31722	1.31677	1.25182	1.3851	1.53848	1.43133	1.65364	─	─	─
Sensitivity analysis: Using period of diagnosis based on introduction and changes to the breast screening program
	1980-91			1992-99			2000-08			2009-13			2014-19			1980-91			1992-99			2000-08			2009-13			2014-19
5, least disadvantaged	1	1	1	1	1	1	1	1	1	1	1	1	1	1	1	1	1	1	1	1	1	1	1	1	1	1	1	1	1	1
4	1.023	0.964	1.085	1.062	0.986	1.143	1.09	1.006	1.179	1.068	0.953	1.197	1.144	0.997	1.312	1.07237	1.02359	1.12346	1.09975	1.04272	1.1599	1.117	1.05832	1.17894	1.16123	1.06338	1.26808	1.24904	1.11896	1.39424
3	1.066	1.006	1.13	1.121	1.032	1.217	1.101	1.018	1.191	1.198	1.061	1.354	1.132	0.976	1.313	1.13292	1.08206	1.18617	1.18771	1.12828	1.25027	1.17663	1.11558	1.24102	1.27024	1.16425	1.38588	1.25691	1.12689	1.40194
2	1.099	1.033	1.169	1.117	1.035	1.206	1.192	1.107	1.284	1.238	1.104	1.389	1.275	1.118	1.455	1.17864	1.12553	1.23425	1.20746	1.14724	1.27085	1.28587	1.21901	1.3564	1.37793	1.26585	1.49993	1.39323	1.25445	1.54737
1, most disadvantaged	1.022	0.964	1.084	1.157	1.074	1.246	1.182	1.089	1.283	1.274	1.141	1.423	1.435	1.261	1.632	1.14231	1.08965	1.19751	1.27802	1.21351	1.34595	1.31799	1.25016	1.3895	1.44201	1.32189	1.57304	1.5832	1.42751	1.75588
Post-hoc sensitivity analysis: Model included SES, age at diagnosis and cancer spread (after imputation), excluding local spread of disease
5, least disadvantaged	1	1	1	1	1	1	1	1	1	1	1	1	─	─	─	─	─	─	─	─	─	─	─	─	─	─	─	─	─	─
4	1.013	0.923	1.111	1.097	1.005	1.199	1.055	0.968	1.15	1.093	0.98	1.217	─	─	─	─	─	─	─	─	─	─	─	─	─	─	─	─	─	─
3	1.072	0.979	1.174	1.139	1.047	1.239	1.057	0.966	1.153	1.181	1.06	1.315	─	─	─	─	─	─	─	─	─	─	─	─	─	─	─	─	─	─
2	1.116	1.02	1.221	1.135	1.042	1.236	1.148	1.05	1.25	1.246	1.126	1.38	─	─	─	─	─	─	─	─	─	─	─	─	─	─	─	─	─	─
1, most disadvantaged	1.012	0.923	1.11	1.158	1.063	1.261	1.16	1.06	1.26	1.311	1.184	1.452	─	─	─	─	─	─	─	─	─	─	─	─	─	─	─	─	─	─
Colorectal
Main analysis: Model included SES, age at diagnosis, cancer spread (after imputation) and sex
5, least disadvantaged	1	1	1	1	1	1	1	1	1	1	1	1	─	─	─	1	1	1	1	1	1	1	1	1	1	1	1	─	─	─
4	1.034	0.969	1.103	1.082	1.02	1.149	1.056	0.998	1.118	1.069	1.001	1.141	─	─	─	1.10886	1.0558	1.16459	1.12594	1.08098	1.17276	1.11246	1.06734	1.15949	1.09253	1.03541	1.15279	─	─	─
3	1.042	0.982	1.104	1.062	1.002	1.127	1.06	1	1.123	1.125	1.054	1.201	─	─	─	1.13796	1.08497	1.19353	1.10995	1.065	1.15679	1.11989	1.07344	1.16835	1.11654	1.05901	1.1772	─	─	─
2	1.081	1.019	1.146	1.128	1.073	1.187	1.109	1.048	1.174	1.146	1.075	1.221	─	─	─	1.18246	1.12499	1.24288	1.20739	1.15995	1.25676	1.19201	1.14505	1.2409	1.1942	1.1341	1.25748	─	─	─
1, most disadvantaged	1.11	1.044	1.18	1.149	1.088	1.215	1.177	1.111	1.247	1.272	1.204	1.344	─	─	─	1.19411	1.13598	1.25521	1.23831	1.18944	1.28919	1.28835	1.23769	1.34108	1.31109	1.24765	1.37775	─	─	─
Sensitivity analysis: Using period of diagnosis based on implementation and changes to national bowel cancer screening program
	1980-90			1991-99			2000-06			2007-19						1980-90			1991-99			2000-06			2007-19
5, least disadvantaged	1	1	1	1	1	1	1	1	1	1	1	1	─	─	─	1	1	1	1	1	1	1	1	1	1	1	1	─	─	─
4	1.031	0.975	1.089	1.088	1.025	1.155	1.081	1.014	1.152	1.052	0.994	1.113	─	─	─	1.10322	1.05346	1.15533	1.12896	1.08149	1.17852	1.14016	1.08714	1.19576	1.07897	1.0311	1.12907	─	─	─
3	1.044	0.985	1.105	1.059	1.002	1.119	1.106	1.032	1.184	1.084	1.032	1.139	─	─	─	1.1365	1.0868	1.18847	1.10871	1.06143	1.1581	1.15377	1.0983	1.21203	1.10197	1.05402	1.15211	─	─	─
2	1.081	1.022	1.144	1.129	1.071	1.189	1.116	1.048	1.189	1.134	1.078	1.192	─	─	─	1.17558	1.12242	1.23126	1.21769	1.16749	1.27005	1.19698	1.14169	1.25495	1.19564	1.14503	1.2485	─	─	─
1, most disadvantaged	1.114	1.056	1.174	1.15	1.092	1.21	1.188	1.117	1.262	1.241	1.18	1.305	─	─	─	1.19919	1.14388	1.25716	1.23753	1.18694	1.29028	1.30385	1.24334	1.36731	1.29207	1.23915	1.34725	─	─	─
Thyroid
Main analysis: Model included SES, age at diagnosis, cancer spread (after imputation) and sex
5, least disadvantaged	1	1	1	1	1	1	1	1	1	1	1	1	─	─	─	─	─	─	─	─	─	─	─	─	─	─	─	─	─	─
4	0.849	0.345	2.088	0.898	0.308	2.62	0.975	0.455	2.09	0.781	0.262	2.332	─	─	─	─	─	─	─	─	─	─	─	─	─	─	─	─	─	─
3	1.636	0.747	3.582	1.209	0.592	2.47	1.371	0.623	3.018	1.053	0.293	3.791	─	─	─	─	─	─	─	─	─	─	─	─	─	─	─	─	─	─
2	1.441	0.748	2.777	1.205	0.497	2.917	1.67	0.91	3.067	1.315	0.532	3.252	─	─	─	─	─	─	─	─	─	─	─	─	─	─	─	─	─	─
1, most disadvantaged	1.231	0.701	2.16	1.305	0.589	2.888	1.448	0.815	2.573	1.053	0.442	2.508	─	─	─	─	─	─	─	─	─	─	─	─	─	─	─	─	─	─
Post-hoc sensitivity analysis: Age at diagnosis groups categorised as 0-59 and ≥60 years
5, least disadvantaged	1	1	1	1	1	1	1	1	1	1	1	1	─	─	─	─	─	─	─	─	─	─	─	─	─	─	─	─	─	─
4	0.887	0.522	1.507	0.936	0.579	1.512	1.011	0.657	1.555	0.838	0.545	1.29	─	─	─	─	─	─	─	─	─	─	─	─	─	─	─	─	─	─
3	1.719	1.087	2.721	1.161	0.736	1.833	1.449	0.949	2.213	1.309	0.845	2.029	─	─	─	─	─	─	─	─	─	─	─	─	─	─	─	─	─	─
2	1.467	0.829	2.597	1.152	0.718	1.848	1.713	1.203	2.44	1.516	1.039	2.212	─	─	─	─	─	─	─	─	─	─	─	─	─	─	─	─	─	─
1, most disadvantaged	1.214	0.771	1.914	1.314	0.847	2.038	1.517	1.024	2.245	1.26	0.863	1.842	─	─	─	─	─	─	─	─	─	─	─	─	─	─	─	─	─	─
Melanoma
Main analysis: Model included SES, age at diagnosis, cancer spread (after imputation) and sex
5, least disadvantaged	1	1	1	1	1	1	1	1	1	1	1	1	─	─	─	─	─	─	─	─	─	─	─	─	─	─	─	─	─	─
4	1.12	1	1.26	1.03	0.92	1.18	1.06	0.95	1.16	1.16	1	1.33	─	─	─	─	─	─	─	─	─	─	─	─	─	─	─	─	─	─
3	1.11	0.98	1.25	1.09	0.97	1.22	1.13	1.01	1.26	1.35	1.18	1.54	─	─	─	─	─	─	─	─	─	─	─	─	─	─	─	─	─	─
2	1.2	1.06	1.37	1.06	0.95	1.19	1.06	0.97	1.16	1.41	1.24	1.61	─	─	─	─	─	─	─	─	─	─	─	─	─	─	─	─	─	─
1, most disadvantaged	1.18	1.04	1.33	1.2	1.07	1.35	1.18	1.07	1.3	1.49	1.32	1.68	─	─	─	─	─	─	─	─	─	─	─	─	─	─	─	─	─	─
Post-hoc sensitivity analysis: Excluding local spread of disease
5, least disadvantaged	1	1	1	1	1	1	1	1	1	1	1	1	─	─	─	─	─	─	─	─	─	─	─	─	─	─	─	─	─	─
4	1.06	0.86	1.31	0.87	0.72	1.05	0.96	0.83	1.11	1.28	1.08	1.51	─	─	─	─	─	─	─	─	─	─	─	─	─	─	─	─	─	─
3	0.96	0.79	1.18	0.96	0.79	1.17	1.09	0.94	1.25	1.33	1.13	1.58	─	─	─	─	─	─	─	─	─	─	─	─	─	─	─	─	─	─
2	1.18	0.97	1.43	0.93	0.78	1.11	0.97	0.84	1.12	1.37	1.16	1.61	─	─	─	─	─	─	─	─	─	─	─	─	─	─	─	─	─	─
1, most disadvantaged	1.21	0.99	1.48	1.09	0.91	1.3	1.15	1	1.33	1.51	1.29	1.78	─	─	─	─	─	─	─	─	─	─	─	─	─	─	─	─	─	─
SHR: adjusted sub-hazard ratio; LCL: lower bound of 95% confidence interval; UCL: upper bound of 95% confidence interval.
